# Supplementary material for: Structural recognition and stabilization of tyrosine hydroxylase by the J-domain protein DNAJC12
Source: Nat Commun. 2025 Mar 20;16:2755. doi: 10.1038/s41467-025-57733-6 (PMC11926245; doi:10.1038/s41467-025-57733-6)
Supplement: Supplementary file 7 — Source Data [file 41467_2025_57733_MOESM7_ESM.xlsx]

## Sheet: Fig. 1e
S200 Calibration			DNAJC12 SEC-MALS - UV			DNAJC12 SEC-MALS - Mol. Weight
Elution Volume (mL)	A280		Elution Volume (mL)	A280		Elution Volume (mL)	MW (Da)
-0.007186	0.00498406		0.0169267	-0.0044481		14.6274	21873.5
-0.006354	0.00502674		0.0202026	-0.0045395		14.6307	21903.1
-0.005522	0.00502523		0.0234785	-0.0046291		14.634	21932.3
-0.00469	0.00503438		0.0267544	-0.0047167		14.6373	21964.3
-0.003858	0.00503483		0.0300303	-0.0048022		14.6405	21997.6
-0.003026	0.00503743		0.0333062	-0.0048855		14.6438	22033.4
-0.002193	0.00503725		0.0365822	-0.0049666		14.6471	22061.2
-0.001361	0.00503376		0.0398581	-0.0050456		14.6504	22097.9
-0.000529	0.00503346		0.043134	-0.0051231		14.6536	22140.5
0.000303	0.00503549		0.0464099	-0.0051991		14.6569	22187
0.001135	0.00504049		0.0496858	-0.0052737		14.6602	22225.8
0.001967	0.0050425		0.0529617	-0.005347		14.6635	22261
0.002799	0.005042		0.0562376	-0.0054192		14.6667	22289.8
0.003631	0.00503881		0.0595135	-0.0054902		14.67	22307.8
0.004463	0.00503666		0.0627895	-0.0055596		14.6733	22325.2
0.005296	0.00503152		0.0660654	-0.0056267		14.6766	22348.5
0.006128	0.00502917		0.0693413	-0.0056919		14.6798	22374.6
0.00696	0.00503116		0.0726172	-0.0057554		14.6831	22401.8
0.007792	0.00503249		0.0758931	-0.0058176		14.6864	22428.3
0.008624	0.00503376		0.079169	-0.0058788		14.6897	22460.6
0.009456	0.00503336		0.0824449	-0.0059393		14.6929	22492.5
0.010288	0.0050275		0.0857209	-0.0059987		14.6962	22516.8
0.01112	0.00502351		0.0889968	-0.0060567		14.6995	22539.9
0.011952	0.00501929		0.0922727	-0.006113		14.7028	22562.8
0.012785	0.00502283		0.0955486	-0.0061678		14.706	22585.3
0.013617	0.0050305		0.0988245	-0.0062214		14.7093	22613.5
0.014449	0.00503211		0.1021	-0.0062739		14.7126	22640.5
0.015281	0.00502572		0.105376	-0.0063255		14.7159	22668.5
0.016113	0.00502431		0.108652	-0.0063761		14.7192	22691.6
0.016945	0.00502186		0.111928	-0.0064257		14.7224	22723.6
0.017777	0.00501807		0.115204	-0.0064743		14.7257	22763.1
0.018609	0.00501413		0.11848	-0.0065218		14.729	22798.9
0.019441	0.00500972		0.121756	-0.0065682		14.7323	22826.7
0.020274	0.00500906		0.125032	-0.0066133		14.7355	22847.2
0.021106	0.00501159		0.128308	-0.0066574		14.7388	22867.6
0.021938	0.0050157		0.131584	-0.0067005		14.7421	22886.1
0.02277	0.00502093		0.13486	-0.0067427		14.7454	22909.6
0.023602	0.00502504		0.138135	-0.0067842		14.7486	22932.7
0.024434	0.00503211		0.141411	-0.006825		14.7519	22952.4
0.025266	0.00503861		0.144687	-0.0068646		14.7552	22972.1
0.026098	0.00503983		0.147963	-0.0069031		14.7585	22993.8
0.026931	0.00504195		0.151239	-0.0069403		14.7617	23014.2
0.027763	0.00504739		0.154515	-0.0069765		14.765	23036.5
0.028595	0.00504946		0.157791	-0.0070119		14.7683	23059.3
0.029427	0.00505031		0.161067	-0.0070466		14.7716	23076.2
0.030259	0.00505487		0.164343	-0.0070808		14.7748	23092.6
0.031091	0.00506092		0.167619	-0.0071146		14.7781	23112.4
0.031923	0.00506357		0.170895	-0.0071476		14.7814	23131.6
0.032755	0.00506775		0.174171	-0.0071799		14.7847	23155.9
0.033587	0.00507301		0.177446	-0.0072114		14.7879	23186.2
0.03442	0.00507948		0.180722	-0.0072423		14.7912	23200
0.035252	0.00508276		0.183998	-0.0072727		14.7945	23214.1
0.036084	0.00508536		0.187274	-0.0073028		14.7978	23241.1
0.036916	0.00508597		0.19055	-0.0073323		14.801	23260.4
0.037748	0.00509007		0.193826	-0.0073607		14.8043	23270.6
0.03858	0.0050991		0.197102	-0.0073878		14.8076	23276
0.039412	0.00510129		0.200378	-0.0074133		14.8109	23286.2
0.040244	0.00510692		0.203654	-0.0074374		14.8142	23301.6
0.041076	0.00511052		0.20693	-0.0074606		14.8174	23324.9
0.041909	0.0051184		0.210206	-0.0074836		14.8207	23348.1
0.042741	0.00511796		0.213481	-0.0075065		14.824	23378
0.043573	0.00511821		0.216757	-0.0075293
0.044405	0.00511776		0.220033	-0.0075522
0.045237	0.00511674		0.223309	-0.0075753
0.046069	0.00512029		0.226585	-0.0075982
0.046901	0.00512515		0.229861	-0.0076204
0.047733	0.00512991		0.233137	-0.0076415
0.048565	0.005132		0.236413	-0.0076616
0.049398	0.00512943		0.239689	-0.0076809
0.05023	0.00512639		0.242965	-0.0076996
0.051062	0.00512332		0.246241	-0.0077174
0.051894	0.00512221		0.249517	-0.007734
0.052726	0.00512224		0.252792	-0.0077498
0.053558	0.00512823		0.256068	-0.0077654
0.05439	0.0051231		0.259344	-0.0077808
0.055222	0.00511727		0.26262	-0.0077958
0.056054	0.00511062		0.265896	-0.0078106
0.056887	0.00511081		0.269172	-0.0078254
0.057719	0.00510633		0.272448	-0.0078398
0.058551	0.00510514		0.275724	-0.0078536
0.059383	0.00510946		0.279	-0.0078664
0.060215	0.00511135		0.282276	-0.0078785
0.061047	0.00511481		0.285552	-0.00789
0.061879	0.00511621		0.288828	-0.0079015
0.062711	0.00512259		0.292103	-0.007913
0.063544	0.00513503		0.295379	-0.0079245
0.064376	0.0051433		0.298655	-0.0079361
0.065208	0.00515826		0.301931	-0.0079474
0.06604	0.00516659		0.305207	-0.007958
0.066872	0.00517822		0.308483	-0.0079677
0.067704	0.00518436		0.311759	-0.0079762
0.068536	0.00519615		0.315035	-0.0079839
0.069368	0.00520201		0.318311	-0.0079913
0.0702	0.00521382		0.321587	-0.0079987
0.071033	0.00522226		0.324863	-0.0080059
0.071865	0.00522369		0.328138	-0.0080132
0.072697	0.00522585		0.331414	-0.0080206
0.073529	0.00523247		0.33469	-0.008028
0.074361	0.00524445		0.337966	-0.0080349
0.075193	0.00524853		0.341242	-0.0080414
0.076025	0.00525947		0.344518	-0.0080478
0.076857	0.00527596		0.347794	-0.0080541
0.077689	0.00529516		0.35107	-0.0080602
0.078522	0.0053015		0.354346	-0.0080661
0.079354	0.00530457		0.357622	-0.0080721
0.080186	0.00530941		0.360898	-0.0080786
0.081018	0.00531813		0.364174	-0.0080859
0.08185	0.00532282		0.367449	-0.0080941
0.082682	0.00532741		0.370725	-0.008103
0.083514	0.00532801		0.374001	-0.0081118
0.084346	0.0053289		0.377277	-0.0081193
0.085178	0.00532922		0.380553	-0.008125
0.086011	0.00533784		0.383829	-0.0081291
0.086843	0.00534029		0.387105	-0.0081321
0.087675	0.0053502		0.390381	-0.0081349
0.088507	0.00535068		0.393657	-0.008138
0.089339	0.00535608		0.396933	-0.0081419
0.090171	0.00535983		0.400209	-0.0081466
0.091003	0.00536921		0.403485	-0.0081516
0.091835	0.00537898		0.40676	-0.0081564
0.092667	0.00538843		0.410036	-0.0081606
0.0935	0.00539392		0.413312	-0.0081641
0.094332	0.00539915		0.416588	-0.0081673
0.095164	0.00540079		0.419864	-0.0081704
0.095996	0.00541377		0.42314	-0.0081738
0.096828	0.00542505		0.426416	-0.0081781
0.09766	0.00542716		0.429692	-0.0081831
0.098492	0.00544032		0.432968	-0.0081877
0.099324	0.00545184		0.436244	-0.0081918
0.100157	0.00545685		0.43952	-0.0081956
0.100989	0.00545625		0.442795	-0.008199
0.101821	0.00545212		0.446071	-0.0082019
0.102653	0.00544791		0.449347	-0.0082039
0.103485	0.00544941		0.452623	-0.0082052
0.104317	0.00544557		0.455899	-0.0082062
0.105149	0.00543505		0.459175	-0.0082067
0.105981	0.00542642		0.462451	-0.0082065
0.106813	0.0054134		0.465727	-0.0082058
0.107646	0.00540676		0.469003	-0.0082047
0.108478	0.0053939		0.472279	-0.0082034
0.10931	0.00538506		0.475555	-0.0082021
0.110142	0.0053696		0.478831	-0.0082008
0.110974	0.00535595		0.482106	-0.0081996
0.111806	0.0053421		0.485382	-0.0081985
0.112638	0.00532833		0.488658	-0.0081975
0.11347	0.0053203		0.491934	-0.0081973
0.114302	0.00530987		0.49521	-0.0081981
0.115135	0.00529273		0.498486	-0.0081991
0.115967	0.00528189		0.501762	-0.0081997
0.116799	0.00526919		0.505038	-0.0081999
0.117631	0.00524834		0.508314	-0.0082001
0.118463	0.00522228		0.51159	-0.0082002
0.119295	0.0051981		0.514866	-0.0082004
0.120127	0.00518722		0.518141	-0.0082005
0.120959	0.00517084		0.521417	-0.0082004
0.121791	0.00515425		0.524693	-0.0081998
0.122624	0.00513849		0.527969	-0.008199
0.123456	0.00512409		0.531245	-0.0081982
0.124288	0.00511686		0.534521	-0.0081976
0.12512	0.00510995		0.537797	-0.008197
0.125952	0.00510265		0.541073	-0.0081963
0.126784	0.00509551		0.544349	-0.0081955
0.127616	0.00508549		0.547625	-0.0081947
0.128448	0.00507553		0.550901	-0.0081938
0.129281	0.00505781		0.554177	-0.008193
0.130113	0.00505122		0.557452	-0.0081925
0.130945	0.00504233		0.560728	-0.0081923
0.131777	0.00503111		0.564004	-0.0081928
0.132609	0.00502117		0.56728	-0.0081935
0.133441	0.00501035		0.570556	-0.0081941
0.134273	0.00499681		0.573832	-0.0081941
0.135105	0.00499114		0.577108	-0.0081941
0.135937	0.0049863		0.580384	-0.0081941
0.13677	0.00498355		0.58366	-0.008194
0.137602	0.00498459		0.586936	-0.0081939
0.138434	0.00497712		0.590212	-0.0081936
0.139266	0.00497626		0.593488	-0.0081932
0.140098	0.00496613		0.596763	-0.0081927
0.14093	0.00495963		0.600039	-0.0081921
0.141762	0.00495997		0.603315	-0.0081913
0.142594	0.00495328		0.606591	-0.0081904
0.143426	0.00495145		0.609867	-0.0081896
0.144259	0.00495314		0.613143	-0.0081886
0.145091	0.00494178		0.616419	-0.0081868
0.145923	0.00493282		0.619695	-0.0081841
0.146755	0.00492863		0.622971	-0.0081809
0.147587	0.00491814		0.626247	-0.0081775
0.148419	0.00491652		0.629523	-0.0081743
0.149251	0.00490734		0.632798	-0.0081712
0.150083	0.00490724		0.636074	-0.0081683
0.150915	0.00490558		0.63935	-0.0081654
0.151748	0.00490215		0.642626	-0.0081624
0.15258	0.00490887		0.645902	-0.0081594
0.153412	0.00490981		0.649178	-0.0081565
0.154244	0.00490965		0.652454	-0.0081536
0.155076	0.00490513		0.65573	-0.0081508
0.155908	0.0049089		0.659006	-0.0081477
0.15674	0.00491895		0.662282	-0.0081438
0.157572	0.00491037		0.665558	-0.0081393
0.158404	0.00491367		0.668834	-0.0081346
0.159237	0.0049119		0.672109	-0.00813
0.160069	0.00491836		0.675385	-0.0081261
0.160901	0.00491312		0.678661	-0.0081228
0.161733	0.00491166		0.681937	-0.0081198
0.162565	0.0049237		0.685213	-0.0081165
0.163397	0.00493482		0.688489	-0.0081126
0.164229	0.00494257		0.691765	-0.0081083
0.165061	0.00494753		0.695041	-0.0081039
0.165894	0.00494944		0.698317	-0.0080997
0.166726	0.0049472		0.701593	-0.0080958
0.167558	0.00494999		0.704869	-0.0080921
0.16839	0.00495983		0.708144	-0.0080887
0.169222	0.00495972		0.71142	-0.0080854
0.170054	0.00496814		0.714696	-0.0080816
0.170886	0.00497834		0.717972	-0.0080771
0.171718	0.00498419		0.721248	-0.0080721
0.17255	0.00499121		0.724524	-0.0080669
0.173383	0.00500063		0.7278	-0.008062
0.174215	0.00500812		0.731076	-0.0080576
0.175047	0.00501479		0.734352	-0.008054
0.175879	0.00503521		0.737628	-0.0080512
0.176711	0.00505346		0.740904	-0.0080485
0.177543	0.0050729		0.74418	-0.0080455
0.178375	0.0050926		0.747455	-0.008042
0.179207	0.00510277		0.750731	-0.0080382
0.180039	0.00511868		0.754007	-0.0080337
0.180872	0.00514084		0.757283	-0.0080289
0.181704	0.00519081		0.760559	-0.0080239
0.182536	0.00522776		0.763835	-0.0080186
0.183368	0.00525581		0.767111	-0.0080128
0.1842	0.00530101		0.770387	-0.0080067
0.185032	0.00535487		0.773663	-0.0080006
0.185864	0.00540703		0.776939	-0.0079951
0.186696	0.00545789		0.780215	-0.0079906
0.187528	0.00551059		0.783491	-0.0079869
0.188361	0.00555833		0.786766	-0.0079834
0.189193	0.00561701		0.790042	-0.0079799
0.190025	0.00569032		0.793318	-0.0079763
0.190857	0.00577323		0.796594	-0.0079726
0.191689	0.00582695		0.79987	-0.0079687
0.192521	0.00587981		0.803146	-0.0079644
0.193353	0.00594116		0.806422	-0.0079593
0.194185	0.00600036		0.809698	-0.0079532
0.195018	0.0060759		0.812974	-0.0079466
0.19585	0.00615285		0.81625	-0.0079403
0.196682	0.00622879		0.819526	-0.0079342
0.197514	0.00630085		0.822801	-0.0079281
0.198346	0.00637275		0.826077	-0.007922
0.199178	0.00646053		0.829353	-0.0079158
0.20001	0.00654755		0.832629	-0.0079095
0.200842	0.00664728		0.835905	-0.0079027
0.201674	0.00672849		0.839181	-0.0078957
0.202507	0.00682456		0.842457	-0.0078888
0.203339	0.00691971		0.845733	-0.0078827
0.204171	0.00700145		0.849009	-0.0078779
0.205003	0.00708352		0.852285	-0.0078739
0.205835	0.0071771		0.855561	-0.0078697
0.206667	0.00727364		0.858837	-0.007865
0.207499	0.00737094		0.862112	-0.0078596
0.208331	0.00747014		0.865388	-0.007854
0.209163	0.00760892		0.868664	-0.0078482
0.209996	0.00771129		0.87194	-0.0078425
0.210828	0.00781819		0.875216	-0.0078371
0.21166	0.00791921		0.878492	-0.007832
0.212492	0.00800963		0.881768	-0.0078268
0.213324	0.00811006		0.885044	-0.0078216
0.214156	0.00820339		0.88832	-0.0078164
0.214988	0.00830805		0.891596	-0.0078115
0.21582	0.00841042		0.894872	-0.0078071
0.216652	0.00850858		0.898147	-0.0078035
0.217485	0.00860166		0.901423	-0.0078004
0.218317	0.00868422		0.904699	-0.0077975
0.219149	0.00875866		0.907975	-0.0077942
0.219981	0.00884336		0.911251	-0.0077903
0.220813	0.00892321		0.914527	-0.0077855
0.221645	0.0090106		0.917803	-0.0077803
0.222477	0.00909221		0.921079	-0.0077752
0.223309	0.00914535		0.924355	-0.0077706
0.224142	0.00921738		0.927631	-0.0077667
0.224974	0.00930214		0.930907	-0.0077638
0.225806	0.0093563		0.934183	-0.0077615
0.226638	0.00940233		0.937458	-0.0077592
0.22747	0.00944497		0.940734	-0.0077565
0.228302	0.00949782		0.94401	-0.0077531
0.229134	0.00954704		0.947286	-0.0077497
0.229966	0.0096012		0.950562	-0.0077469
0.230798	0.0096536		0.953838	-0.0077447
0.231631	0.00967917		0.957114	-0.0077429
0.232463	0.00968832		0.96039	-0.0077408
0.233295	0.00971767		0.963666	-0.0077382
0.234127	0.00975345		0.966942	-0.0077348
0.234959	0.00979542		0.970218	-0.0077307
0.235791	0.00983066		0.973494	-0.007726
0.236623	0.00984578		0.976769	-0.0077211
0.237455	0.00986721		0.980045	-0.0077162
0.238287	0.00988822		0.983321	-0.0077116
0.23912	0.00990929		0.986597	-0.0077073
0.239952	0.00992116		0.989873	-0.0077034
0.240784	0.00993213		0.993149	-0.0076999
0.241616	0.00993175		0.996425	-0.0076966
0.242448	0.00992295		0.999701	-0.0076937
0.24328	0.00993363		1.00298	-0.0076909
0.244112	0.00992867		1.00625	-0.0076872
0.244944	0.0099136		1.00953	-0.0076824
0.245776	0.00991381		1.0128	-0.0076774
0.246609	0.00991192		1.01608	-0.0076725
0.247441	0.00990302		1.01936	-0.0076681
0.248273	0.00989369		1.02263	-0.0076643
0.249105	0.00988144		1.02591	-0.0076607
0.249937	0.00987106		1.02918	-0.0076573
0.250769	0.00981834		1.03246	-0.0076545
0.251601	0.00979104		1.03574	-0.0076525
0.252433	0.00976672		1.03901	-0.0076509
0.253266	0.00974302		1.04229	-0.0076489
0.254098	0.00973341		1.04556	-0.0076464
0.25493	0.00971199		1.04884	-0.0076437
0.255762	0.00969629		1.05212	-0.0076414
0.256594	0.0096715		1.05539	-0.0076395
0.257426	0.00964308		1.05867	-0.007638
0.258258	0.00961231		1.06194	-0.007636
0.25909	0.00959606		1.06522	-0.0076328
0.259922	0.00957026		1.0685	-0.0076288
0.260755	0.00954529		1.07177	-0.0076244
0.261587	0.00951187		1.07505	-0.0076195
0.262419	0.00948216		1.07832	-0.0076138
0.263251	0.00944662		1.0816	-0.0076072
0.264083	0.00941456		1.08487	-0.0076003
0.264915	0.00938801		1.08815	-0.0075934
0.265747	0.00935389		1.09143	-0.0075868
0.266579	0.00931076		1.0947	-0.0075807
0.267411	0.00928513		1.09798	-0.0075745
0.268244	0.00925185		1.10125	-0.0075679
0.269076	0.00921942		1.10453	-0.0075609
0.269908	0.00918808		1.10781	-0.0075538
0.27074	0.00915625		1.11108	-0.0075467
0.271572	0.00912209		1.11436	-0.0075396
0.272404	0.00908111		1.11763	-0.0075329
0.273236	0.0090482		1.12091	-0.0075267
0.274068	0.00902404		1.12419	-0.0075212
0.2749	0.00899222		1.12746	-0.0075166
0.275733	0.00895885		1.13074	-0.0075128
0.276565	0.00892078		1.13401	-0.0075089
0.277397	0.00888079		1.13729	-0.0075044
0.278229	0.00884595		1.14057	-0.0074994
0.279061	0.00880649		1.14384	-0.0074944
0.279893	0.00876605		1.14712	-0.0074899
0.280725	0.0087201		1.15039	-0.0074857
0.281557	0.00868618		1.15367	-0.0074814
0.282389	0.00864282		1.15694	-0.0074767
0.283222	0.00860264		1.16022	-0.0074719
0.284054	0.00857372		1.1635	-0.0074672
0.284886	0.00853279		1.16677	-0.0074629
0.285718	0.00849631		1.17005	-0.0074592
0.28655	0.00847361		1.17332	-0.0074557
0.287382	0.0084364		1.1766	-0.0074521
0.288214	0.00840285		1.17988	-0.0074485
0.289046	0.00836075		1.18315	-0.007445
0.289879	0.00831422		1.18643	-0.0074414
0.290711	0.0082669		1.1897	-0.0074379
0.291543	0.00821913		1.19298	-0.0074346
0.292375	0.00818614		1.19626	-0.0074316
0.293207	0.00814758		1.19953	-0.0074282
0.294039	0.00810938		1.20281	-0.007424
0.294871	0.00807383		1.20608	-0.0074189
0.295703	0.00802441		1.20936	-0.0074133
0.296535	0.00798347		1.21264	-0.0074076
0.297368	0.00794337		1.21591	-0.0074019
0.2982	0.00790091		1.21919	-0.0073963
0.299032	0.00786733		1.22246	-0.007391
0.299864	0.00784212		1.22574	-0.007386
0.300696	0.00779912		1.22901	-0.0073813
0.301528	0.00776246		1.23229	-0.0073766
0.30236	0.0077352		1.23557	-0.0073716
0.303192	0.00770297		1.23884	-0.0073664
0.304024	0.00767		1.24212	-0.0073609
0.304857	0.00763693		1.24539	-0.0073553
0.305689	0.0076072		1.24867	-0.0073495
0.306521	0.00757829		1.25195	-0.0073435
0.307353	0.00755058		1.25522	-0.0073374
0.308185	0.00752243		1.2585	-0.0073313
0.309017	0.00749305		1.26177	-0.0073255
0.309849	0.00747151		1.26505	-0.0073205
0.310681	0.00745242		1.26833	-0.0073166
0.311513	0.00743076		1.2716	-0.0073134
0.312346	0.00739896		1.27488	-0.0073103
0.313178	0.00736888		1.27815	-0.007307
0.31401	0.00733472		1.28143	-0.0073038
0.314842	0.00730596		1.28471	-0.0073006
0.315674	0.00726355		1.28798	-0.0072977
0.316506	0.00722726		1.29126	-0.0072951
0.317338	0.00718662		1.29453	-0.0072928
0.31817	0.00714562		1.29781	-0.0072912
0.319003	0.00710292		1.30108	-0.0072907
0.319835	0.00706755		1.30436	-0.0072908
0.320667	0.00703919		1.30764	-0.0072909
0.321499	0.0070079		1.31091	-0.0072907
0.322331	0.00698193		1.31419	-0.0072901
0.323163	0.006955		1.31746	-0.0072891
0.323995	0.00693411		1.32074	-0.0072879
0.324827	0.00691457		1.32402	-0.0072867
0.325659	0.00688695		1.32729	-0.0072854
0.326492	0.00685941		1.33057	-0.0072841
0.327324	0.00683743		1.33384	-0.0072831
0.328156	0.0068123		1.33712	-0.0072829
0.328988	0.00678389		1.3404	-0.0072837
0.32982	0.0067761		1.34367	-0.0072846
0.330652	0.00677364		1.34695	-0.0072848
0.331484	0.00676372		1.35022	-0.0072841
0.332316	0.00674956		1.3535	-0.0072831
0.333148	0.00673729		1.35678	-0.0072822
0.333981	0.00671229		1.36005	-0.0072812
0.334813	0.00668417		1.36333	-0.0072798
0.335645	0.00666885		1.3666	-0.007278
0.336477	0.00666258		1.36988	-0.0072759
0.337309	0.00665898		1.37316	-0.0072735
0.338141	0.00664747		1.37643	-0.007271
0.338973	0.00662707		1.37971	-0.0072683
0.339805	0.00661435		1.38298	-0.0072655
0.340637	0.00660123		1.38626	-0.0072626
0.34147	0.00658068		1.38953	-0.0072597
0.342302	0.00656393		1.39281	-0.0072567
0.343134	0.00654975		1.39609	-0.0072538
0.343966	0.00653591		1.39936	-0.0072509
0.344798	0.00652957		1.40264	-0.007248
0.34563	0.00652569		1.40591	-0.0072449
0.346462	0.00651249		1.40919	-0.0072421
0.347294	0.00649507		1.41247	-0.0072397
0.348127	0.00647031		1.41574	-0.0072377
0.348959	0.00644628		1.41902	-0.0072352
0.349791	0.00642943		1.42229	-0.0072315
0.350623	0.00641737		1.42557	-0.0072269
0.351455	0.00640528		1.42885	-0.0072219
0.352287	0.00638829		1.43212	-0.0072168
0.353119	0.00636788		1.4354	-0.0072115
0.353951	0.00635485		1.43867	-0.0072058
0.354783	0.00634168		1.44195	-0.0072
0.355616	0.00632838		1.44523	-0.0071947
0.356448	0.00630632		1.4485	-0.0071902
0.35728	0.00629207		1.45178	-0.0071867
0.358112	0.00628607		1.45505	-0.007184
0.358944	0.00628585		1.45833	-0.0071814
0.359776	0.00628182		1.4616	-0.0071789
0.360608	0.00627919		1.46488	-0.0071764
0.36144	0.00627327		1.46816	-0.0071742
0.362272	0.00626136		1.47143	-0.0071719
0.363105	0.00625336		1.47471	-0.0071692
0.363937	0.00624406		1.47798	-0.0071663
0.364769	0.00623638		1.48126	-0.0071635
0.365601	0.00622394		1.48454	-0.0071607
0.366433	0.00620776		1.48781	-0.0071577
0.367265	0.00619755		1.49109	-0.0071537
0.368097	0.0061914		1.49436	-0.0071487
0.368929	0.00618146		1.49764	-0.0071431
0.369761	0.00617088		1.50092	-0.0071375
0.370594	0.00616865		1.50419	-0.0071321
0.371426	0.0061447		1.50747	-0.0071272
0.372258	0.00611932		1.51074	-0.0071229
0.37309	0.00610805		1.51402	-0.0071192
0.373922	0.00609791		1.5173	-0.0071157
0.374754	0.00608749		1.52057	-0.007112
0.375586	0.006082		1.52385	-0.007108
0.376418	0.00608304		1.52712	-0.0071035
0.37725	0.00607517		1.5304	-0.0070988
0.378083	0.00606103		1.53367	-0.0070938
0.378915	0.00604169		1.53695	-0.0070887
0.379747	0.00603366		1.54023	-0.0070838
0.380579	0.00603132		1.5435	-0.0070793
0.381411	0.00602592		1.54678	-0.0070753
0.382243	0.00601283		1.55005	-0.0070713
0.383075	0.00600439		1.55333	-0.0070667
0.383907	0.00600088		1.55661	-0.0070614
0.384739	0.00599653		1.55988	-0.0070557
0.385572	0.00598719		1.56316	-0.0070503
0.386404	0.00597747		1.56643	-0.0070454
0.387236	0.00596026		1.56971	-0.0070413
0.388068	0.00595064		1.57299	-0.0070376
0.3889	0.00594507		1.57626	-0.0070341
0.389732	0.00593699		1.57954	-0.0070305
0.390564	0.00592693		1.58281	-0.0070267
0.391396	0.00591568		1.58609	-0.0070229
0.392229	0.00589985		1.58937	-0.0070191
0.393061	0.00588528		1.59264	-0.0070156
0.393893	0.00587785		1.59592	-0.0070124
0.394725	0.00586598		1.59919	-0.0070096
0.395557	0.00585739		1.60247	-0.0070069
0.396389	0.00584984		1.60574	-0.0070042
0.397221	0.00584777		1.60902	-0.0070016
0.398053	0.00585195		1.6123	-0.0069991
0.398885	0.00585621		1.61557	-0.0069969
0.399718	0.00585207		1.61885	-0.006995
0.40055	0.0058418		1.62212	-0.0069932
0.401382	0.00584174		1.6254	-0.0069914
0.402214	0.0058349		1.62868	-0.0069892
0.403046	0.0058249		1.63195	-0.0069868
0.403878	0.00581847		1.63523	-0.0069844
0.40471	0.00581344		1.6385	-0.0069821
0.405542	0.00581192		1.64178	-0.0069796
0.406374	0.00580858		1.64506	-0.0069765
0.407207	0.00580045		1.64833	-0.0069726
0.408039	0.00579315		1.65161	-0.0069684
0.408871	0.00578607		1.65488	-0.0069642
0.409703	0.00577795		1.65816	-0.0069602
0.410535	0.00577241		1.66144	-0.006956
0.411367	0.00576651		1.66471	-0.0069517
0.412199	0.00575625		1.66799	-0.0069476
0.413031	0.00574923		1.67126	-0.0069435
0.413863	0.005742		1.67454	-0.0069396
0.414696	0.00572982		1.67782	-0.0069356
0.415528	0.00572015		1.68109	-0.0069314
0.41636	0.00571176		1.68437	-0.006927
0.417192	0.00570167		1.68764	-0.0069225
0.418024	0.00568608		1.69092	-0.0069179
0.418856	0.00567354		1.69419	-0.0069133
0.419688	0.00566216		1.69747	-0.0069088
0.42052	0.00565495		1.70075	-0.0069045
0.421353	0.00564418		1.70402	-0.0069004
0.422185	0.0056296		1.7073	-0.0068963
0.423017	0.00561996		1.71057	-0.0068922
0.423849	0.00561427		1.71385	-0.0068887
0.424681	0.00560134		1.71713	-0.0068858
0.425513	0.00558544		1.7204	-0.0068829
0.426345	0.00556649		1.72368	-0.0068796
0.427177	0.00554836		1.72695	-0.006876
0.428009	0.00553395		1.73023	-0.0068721
0.428842	0.00552293		1.73351	-0.006868
0.429674	0.00551275		1.73678	-0.0068639
0.430506	0.00550649		1.74006	-0.0068597
0.431338	0.00550328		1.74333	-0.0068551
0.43217	0.00549514		1.74661	-0.0068503
0.433002	0.00549064		1.74989	-0.0068457
0.433834	0.00548651		1.75316	-0.0068412
0.434666	0.00547701		1.75644	-0.0068361
0.435498	0.00547005		1.75971	-0.0068305
0.436331	0.00547269		1.76299	-0.0068248
0.437163	0.00546529		1.76626	-0.0068191
0.437995	0.0054588		1.76954	-0.0068135
0.438827	0.0054533		1.77282	-0.0068081
0.439659	0.00544456		1.77609	-0.0068029
0.440491	0.00543089		1.77937	-0.0067977
0.441323	0.00541711		1.78264	-0.0067925
0.442155	0.00540988		1.78592	-0.0067876
0.442987	0.00539986		1.7892	-0.0067833
0.44382	0.00539617		1.79247	-0.0067791
0.444652	0.00539728		1.79575	-0.0067745
0.445484	0.00539801		1.79902	-0.0067695
0.446316	0.00539389		1.8023	-0.0067644
0.447148	0.00538821		1.80558	-0.0067596
0.44798	0.00538138		1.80885	-0.0067558
0.448812	0.00537628		1.81213	-0.0067534
0.449644	0.00537554		1.8154	-0.0067519
0.450476	0.0053786		1.81868	-0.0067509
0.451309	0.00537711		1.82196	-0.0067497
0.452141	0.0053662		1.82523	-0.0067483
0.452973	0.00536027		1.82851	-0.0067468
0.453805	0.00535684		1.83178	-0.0067451
0.454637	0.00535048		1.83506	-0.0067434
0.455469	0.00534485		1.83833	-0.0067415
0.456301	0.00534183		1.84161	-0.0067392
0.457133	0.00534037		1.84489	-0.0067368
0.457966	0.00533557		1.84816	-0.0067345
0.458798	0.00533255		1.85144	-0.0067325
0.45963	0.00533375		1.85471	-0.0067306
0.460462	0.00533428		1.85799	-0.0067283
0.461294	0.00532873		1.86127	-0.0067256
0.462126	0.00532047		1.86454	-0.0067225
0.462958	0.00531592		1.86782	-0.0067191
0.46379	0.00531649		1.87109	-0.0067158
0.464622	0.00531605		1.87437	-0.0067124
0.465455	0.00531634		1.87765	-0.0067087
0.466287	0.00532073		1.88092	-0.0067044
0.467119	0.00531895		1.8842	-0.0066997
0.467951	0.00531718		1.88747	-0.0066949
0.468783	0.00531994		1.89075	-0.0066903
0.469615	0.00532229		1.89403	-0.0066864
0.470447	0.00532679		1.8973	-0.0066834
0.471279	0.00533062		1.90058	-0.0066803
0.472111	0.00532917		1.90385	-0.006677
0.472944	0.00532835		1.90713	-0.0066732
0.473776	0.00533254		1.9104	-0.0066693
0.474608	0.00533373		1.91368	-0.006665
0.47544	0.00533986		1.91696	-0.0066601
0.476272	0.00535684		1.92023	-0.0066547
0.477104	0.00536273		1.92351	-0.0066491
0.477936	0.00535685		1.92678	-0.0066437
0.478768	0.00535806		1.93006	-0.0066385
0.4796	0.0053628		1.93334	-0.0066337
0.480433	0.00536253		1.93661	-0.0066293
0.481265	0.00536054		1.93989	-0.0066252
0.482097	0.00536144		1.94316	-0.0066213
0.482929	0.00536716		1.94644	-0.0066176
0.483761	0.00537039		1.94972	-0.0066145
0.484593	0.00537612		1.95299	-0.006612
0.485425	0.00538272		1.95627	-0.0066097
0.486257	0.00538541		1.95954	-0.0066075
0.48709	0.00539043		1.96282	-0.0066053
0.487922	0.00540137		1.9661	-0.0066036
0.488754	0.00541278		1.96937	-0.0066032
0.489586	0.00541553		1.97265	-0.0066041
0.490418	0.00542054		1.97592	-0.0066055
0.49125	0.00542342		1.9792	-0.0066063
0.492082	0.00541755		1.98247	-0.0066058
0.492914	0.00541603		1.98575	-0.0066045
0.493746	0.00542309		1.98903	-0.0066031
0.494579	0.00542898		1.9923	-0.006602
0.495411	0.00543239		1.99558	-0.0066012
0.496243	0.00543812		1.99885	-0.0066007
0.497075	0.00544731		2.00213	-0.0066005
0.497907	0.00545482		2.00541	-0.0066009
0.498739	0.00546133		2.00868	-0.0066018
0.499571	0.00546938		2.01196	-0.0066025
0.500403	0.00547514		2.01523	-0.006603
0.501235	0.00547664		2.01851	-0.0066033
0.502068	0.00547979		2.02179	-0.0066038
0.5029	0.00548833		2.02506	-0.0066044
0.503732	0.00549559		2.02834	-0.0066049
0.504564	0.00549838		2.03161	-0.0066051
0.505396	0.00550157		2.03489	-0.0066047
0.506228	0.00550766		2.03817	-0.0066038
0.50706	0.00551043		2.04144	-0.0066027
0.507892	0.00551626		2.04472	-0.0066014
0.508725	0.00552839		2.04799	-0.0065998
0.509557	0.00553233		2.05127	-0.006598
0.510389	0.00553814		2.05455	-0.0065959
0.511221	0.00554103		2.05782	-0.0065933
0.512053	0.00554002		2.0611	-0.0065903
0.512885	0.00554081		2.06437	-0.0065869
0.513717	0.00554476		2.06765	-0.0065831
0.514549	0.00554543		2.07092	-0.0065787
0.515381	0.00554373		2.0742	-0.0065741
0.516214	0.00554786		2.07748	-0.0065694
0.517046	0.00554705		2.08075	-0.0065647
0.517878	0.00553722		2.08403	-0.0065597
0.51871	0.00552839		2.0873	-0.0065543
0.519542	0.00553278		2.09058	-0.0065488
0.520374	0.00553785		2.09386	-0.0065436
0.521206	0.00554081		2.09713	-0.0065389
0.522038	0.00553954		2.10041	-0.0065341
0.52287	0.00554038		2.10368	-0.0065289
0.523703	0.0055461		2.10696	-0.0065235
0.524535	0.00554866		2.11024	-0.0065182
0.525367	0.00555042		2.11351	-0.0065134
0.526199	0.00555551		2.11679	-0.0065094
0.527031	0.0055556		2.12006	-0.006506
0.527863	0.00555881		2.12334	-0.0065025
0.528695	0.00555816		2.12662	-0.0064984
0.529527	0.00555303		2.12989	-0.0064935
0.530359	0.00554487		2.13317	-0.0064883
0.531192	0.00554122		2.13644	-0.0064828
0.532024	0.00554102		2.13972	-0.0064773
0.532856	0.0055404		2.14299	-0.0064717
0.533688	0.00554061		2.14627	-0.006466
0.53452	0.0055392		2.14955	-0.0064605
0.535352	0.0055391		2.15282	-0.0064553
0.536184	0.00553884		2.1561	-0.0064505
0.537016	0.00553797		2.15937	-0.006446
0.537848	0.00553557		2.16265	-0.006442
0.538681	0.00552582		2.16593	-0.0064383
0.539513	0.00551755		2.1692	-0.0064347
0.540345	0.00551389		2.17248	-0.006431
0.541177	0.00550855		2.17575	-0.0064272
0.542009	0.00550702		2.17903	-0.0064237
0.542841	0.00550453		2.18231	-0.0064204
0.543673	0.00550021		2.18558	-0.0064176
0.544505	0.00549628		2.18886	-0.0064145
0.545337	0.0054935		2.19213	-0.0064109
0.54617	0.00549205		2.19541	-0.0064069
0.547002	0.00548721		2.19869	-0.0064028
0.547834	0.00548165		2.20196	-0.0063987
0.548666	0.00547502		2.20524	-0.0063945
0.549498	0.00546549		2.20851	-0.0063902
0.55033	0.00545606		2.21179	-0.006386
0.551162	0.00545535		2.21506	-0.0063816
0.551994	0.00545716		2.21834	-0.0063766
0.552827	0.0054548		2.22162	-0.0063713
0.553659	0.00545274		2.22489	-0.0063662
0.554491	0.00544967		2.22817	-0.0063612
0.555323	0.00544478		2.23144	-0.0063562
0.556155	0.00544242		2.23472	-0.006351
0.556987	0.00543973		2.238	-0.0063451
0.557819	0.00543283		2.24127	-0.0063386
0.558651	0.00542721		2.24455	-0.0063317
0.559483	0.00542218		2.24782	-0.0063245
0.560316	0.0054176		2.2511	-0.0063171
0.561148	0.0054075		2.25438	-0.0063097
0.56198	0.00539562		2.25765	-0.0063025
0.562812	0.00538802		2.26093	-0.0062956
0.563644	0.0053871		2.2642	-0.0062891
0.564476	0.00538482		2.26748	-0.0062827
0.565308	0.00537366		2.27076	-0.0062762
0.56614	0.0053626		2.27403	-0.00627
0.566972	0.00535517		2.27731	-0.0062641
0.567805	0.00534196		2.28058	-0.0062586
0.568637	0.00533681		2.28386	-0.0062528
0.569469	0.00532731		2.28713	-0.0062467
0.570301	0.00531781		2.29041	-0.0062408
0.571133	0.00530891		2.29369	-0.0062355
0.571965	0.00530109		2.29696	-0.0062311
0.572797	0.00529742		2.30024	-0.0062269
0.573629	0.00529548		2.30351	-0.0062226
0.574461	0.00528927		2.30679	-0.0062182
0.575294	0.0052829		2.31007	-0.0062132
0.576126	0.00527544		2.31334	-0.0062076
0.576958	0.00526395		2.31662	-0.0062017
0.57779	0.00526068		2.31989	-0.0061959
0.578622	0.00525628		2.32317	-0.0061906
0.579454	0.00525112		2.32645	-0.0061861
0.580286	0.0052528		2.32972	-0.0061823
0.581118	0.00525255		2.333	-0.0061792
0.58195	0.00524713		2.33627	-0.0061768
0.582783	0.00523829		2.33955	-0.0061747
0.583615	0.00522968		2.34283	-0.0061727
0.584447	0.00522607		2.3461	-0.0061706
0.585279	0.00522515		2.34938	-0.0061683
0.586111	0.00521511		2.35265	-0.0061655
0.586943	0.00520768		2.35593	-0.0061626
0.587775	0.00520145		2.35921	-0.0061599
0.588607	0.00520228		2.36248	-0.0061575
0.58944	0.00519915		2.36576	-0.0061556
0.590272	0.0051939		2.36903	-0.0061533
0.591104	0.005191		2.37231	-0.00615
0.591936	0.00518522		2.37558	-0.0061463
0.592768	0.00518061		2.37886	-0.0061425
0.5936	0.00517073		2.38214	-0.0061388
0.594432	0.00515784		2.38541	-0.0061354
0.595264	0.0051489		2.38869	-0.0061322
0.596096	0.00514725		2.39196	-0.0061283
0.596929	0.00514109		2.39524	-0.0061231
0.597761	0.00513263		2.39852	-0.0061176
0.598593	0.00512644		2.40179	-0.0061125
0.599425	0.00512107		2.40507	-0.0061079
0.600257	0.00511269		2.40834	-0.0061035
0.601089	0.00510703		2.41162	-0.0060986
0.601921	0.0051061		2.4149	-0.0060929
0.602753	0.00510843		2.41817	-0.0060871
0.603585	0.0051113		2.42145	-0.0060817
0.604418	0.00510599		2.42472	-0.0060768
0.60525	0.00509968		2.428	-0.0060721
0.606082	0.00509499		2.43128	-0.0060673
0.606914	0.00509415		2.43455	-0.0060624
0.607746	0.00508976		2.43783	-0.0060582
0.608578	0.00508427		2.4411	-0.006055
0.60941	0.00508098		2.44438	-0.0060526
0.610242	0.00507439		2.44765	-0.0060503
0.611075	0.00506811		2.45093	-0.0060478
0.611907	0.00506287		2.45421	-0.0060452
0.612739	0.00505977		2.45748	-0.0060427
0.613571	0.00505909		2.46076	-0.0060403
0.614403	0.00505578		2.46403	-0.0060377
0.615235	0.00504967		2.46731	-0.0060348
0.616067	0.00504605		2.47059	-0.0060319
0.616899	0.00504336		2.47386	-0.0060287
0.617731	0.00504568		2.47714	-0.0060254
0.618564	0.00504529		2.48041	-0.0060221
0.619396	0.00503742		2.48369	-0.0060189
0.620228	0.00503131		2.48697	-0.0060158
0.62106	0.00503174		2.49024	-0.0060122
0.621892	0.00502328		2.49352	-0.0060077
0.622724	0.00502339		2.49679	-0.0060023
0.623556	0.00502226		2.50007	-0.0059963
0.624388	0.00502088		2.50335	-0.00599
0.62522	0.00502479		2.50662	-0.0059836
0.626053	0.00502372		2.5099	-0.0059773
0.626885	0.00501997		2.51317	-0.0059711
0.627717	0.00502194		2.51645	-0.0059655
0.628549	0.00501878		2.51972	-0.0059606
0.629381	0.00501107		2.523	-0.0059565
0.630213	0.0049993		2.52628	-0.0059528
0.631045	0.00498886		2.52955	-0.0059492
0.631877	0.0049887		2.53283	-0.0059457
0.632709	0.00498175		2.5361	-0.0059421
0.633542	0.00498042		2.53938	-0.0059382
0.634374	0.00497599		2.54266	-0.0059336
0.635206	0.00497485		2.54593	-0.0059282
0.636038	0.00497603		2.54921	-0.0059226
0.63687	0.00497367		2.55248	-0.0059168
0.637702	0.00496589		2.55576	-0.005911
0.638534	0.00496497		2.55904	-0.0059054
0.639366	0.00496918		2.56231	-0.0058999
0.640198	0.00497097		2.56559	-0.0058949
0.641031	0.00496896		2.56886	-0.0058903
0.641863	0.00497025		2.57214	-0.0058858
0.642695	0.00496835		2.57542	-0.0058811
0.643527	0.00496406		2.57869	-0.0058764
0.644359	0.00496015		2.58197	-0.0058719
0.645191	0.00495203		2.58524	-0.0058677
0.646023	0.00494882		2.58852	-0.0058638
0.646855	0.00495184		2.59179	-0.00586
0.647687	0.00494866		2.59507	-0.0058563
0.64852	0.00494654		2.59835	-0.0058528
0.649352	0.00494784		2.60162	-0.0058497
0.650184	0.00494753		2.6049	-0.0058465
0.651016	0.00494659		2.60817	-0.005843
0.651848	0.00494637		2.61145	-0.0058394
0.65268	0.00494539		2.61473	-0.0058356
0.653512	0.00494006		2.618	-0.0058313
0.654344	0.00493317		2.62128	-0.0058269
0.655177	0.00493197		2.62455	-0.0058228
0.656009	0.00492582		2.62783	-0.0058192
0.656841	0.00492322		2.63111	-0.0058162
0.657673	0.00491647		2.63438	-0.0058138
0.658505	0.00491735		2.63766	-0.005812
0.659337	0.00491685		2.64093	-0.0058113
0.660169	0.00491657		2.64421	-0.0058117
0.661001	0.00491508		2.64749	-0.0058126
0.661833	0.00491514		2.65076	-0.0058134
0.662666	0.00490566		2.65404	-0.0058134
0.663498	0.0049007		2.65731	-0.0058127
0.66433	0.00489194		2.66059	-0.0058114
0.665162	0.00488837		2.66387	-0.0058093
0.665994	0.00489178		2.66714	-0.0058065
0.666826	0.00488463		2.67042	-0.0058034
0.667658	0.0048766		2.67369	-0.0058003
0.66849	0.00487213		2.67697	-0.0057978
0.669322	0.00486796		2.68024	-0.0057961
0.670155	0.00486956		2.68352	-0.0057949
0.670987	0.00487402		2.6868	-0.0057935
0.671819	0.00487602		2.69007	-0.005792
0.672651	0.00487441		2.69335	-0.0057904
0.673483	0.00486746		2.69662	-0.0057887
0.674315	0.00485882		2.6999	-0.0057867
0.675147	0.00486025		2.70318	-0.0057839
0.675979	0.00485703		2.70645	-0.0057804
0.676812	0.00485311		2.70973	-0.0057769
0.677644	0.00484778		2.713	-0.0057734
0.678476	0.00484737		2.71628	-0.00577
0.679308	0.00484211		2.71956	-0.0057666
0.68014	0.004839		2.72283	-0.0057629
0.680972	0.00482976		2.72611	-0.005759
0.681804	0.00482116		2.72938	-0.0057551
0.682636	0.00481808		2.73266	-0.0057511
0.683468	0.00481608		2.73594	-0.0057468
0.684301	0.0048131		2.73921	-0.0057418
0.685133	0.00481361		2.74249	-0.0057359
0.685965	0.00480555		2.74576	-0.0057296
0.686797	0.0048081		2.74904	-0.0057233
0.687629	0.00481032		2.75231	-0.0057172
0.688461	0.00480336		2.75559	-0.0057108
0.689293	0.00479755		2.75887	-0.0057038
0.690125	0.0047933		2.76214	-0.0056966
0.690957	0.00478472		2.76542	-0.0056893
0.69179	0.00478872		2.76869	-0.0056822
0.692622	0.00478921		2.77197	-0.0056755
0.693454	0.00478081		2.77525	-0.0056695
0.694286	0.00477398		2.77852	-0.005664
0.695118	0.00477974		2.7818	-0.0056585
0.69595	0.00478112		2.78507	-0.0056531
0.696782	0.00477769		2.78835	-0.0056477
0.697614	0.00477182		2.79163	-0.0056424
0.698446	0.00476789		2.7949	-0.0056373
0.699279	0.0047762		2.79818	-0.0056324
0.700111	0.00477286		2.80145	-0.0056276
0.700943	0.00476934		2.80473	-0.0056227
0.701775	0.00475966		2.80801	-0.0056176
0.702607	0.0047601		2.81128	-0.0056125
0.703439	0.00475338		2.81456	-0.0056076
0.704271	0.00475773		2.81783	-0.0056031
0.705103	0.00475487		2.82111	-0.0055993
0.705935	0.00475049		2.82438	-0.0055964
0.706768	0.00474574		2.82766	-0.005594
0.7076	0.00473364		2.83094	-0.0055917
0.708432	0.00472885		2.83421	-0.0055899
0.709264	0.00472705		2.83749	-0.0055883
0.710096	0.00472262		2.84076	-0.0055867
0.710928	0.00472442		2.84404	-0.0055843
0.71176	0.00472198		2.84732	-0.0055809
0.712592	0.00471384		2.85059	-0.0055763
0.713425	0.00470723		2.85387	-0.0055707
0.714257	0.00470428		2.85714	-0.0055647
0.715089	0.00470811		2.86042	-0.0055587
0.715921	0.00471672		2.8637	-0.005553
0.716753	0.00471624		2.86697	-0.0055473
0.717585	0.00471435		2.87025	-0.0055417
0.718417	0.00471166		2.87352	-0.0055363
0.719249	0.00470763		2.8768	-0.0055311
0.720081	0.00470934		2.88008	-0.0055265
0.720914	0.00471028		2.88335	-0.0055225
0.721746	0.00470868		2.88663	-0.0055191
0.722578	0.00470308		2.8899	-0.0055164
0.72341	0.00470247		2.89318	-0.0055144
0.724242	0.0046986		2.89645	-0.0055122
0.725074	0.00469715		2.89973	-0.0055092
0.725906	0.00469736		2.90301	-0.0055056
0.726738	0.00469273		2.90628	-0.0055015
0.72757	0.00469174		2.90956	-0.0054966
0.728403	0.00468555		2.91283	-0.0054911
0.729235	0.00468339		2.91611	-0.0054852
0.730067	0.00468258		2.91939	-0.0054791
0.730899	0.00468424		2.92266	-0.005473
0.731731	0.00468057		2.92594	-0.0054675
0.732563	0.00468541		2.92921	-0.0054629
0.733395	0.00468929		2.93249	-0.0054585
0.734227	0.00468405		2.93577	-0.0054536
0.735059	0.0046901		2.93904	-0.0054483
0.735892	0.00469566		2.94232	-0.005443
0.736724	0.00468808		2.94559	-0.0054379
0.737556	0.00468798		2.94887	-0.0054331
0.738388	0.00468121		2.95215	-0.0054284
0.73922	0.00468555		2.95542	-0.0054234
0.740052	0.00468297		2.9587	-0.0054181
0.740884	0.00467649		2.96197	-0.0054127
0.741716	0.0046776		2.96525	-0.0054071
0.742549	0.00466808		2.96853	-0.0054014
0.743381	0.00467581		2.9718	-0.0053956
0.744213	0.00466846		2.97508	-0.0053898
0.745045	0.00466594		2.97835	-0.005384
0.745877	0.00465542		2.98163	-0.0053782
0.746709	0.00465309		2.9849	-0.0053726
0.747541	0.00465659		2.98818	-0.0053672
0.748373	0.00465928		2.99146	-0.0053621
0.749205	0.00465902		2.99473	-0.0053576
0.750038	0.00466408		2.99801	-0.0053534
0.75087	0.00466561		3.00128	-0.0053494
0.751702	0.00466178		3.00456	-0.0053454
0.752534	0.00465541		3.00784	-0.0053415
0.753366	0.00465422		3.01111	-0.0053378
0.754198	0.00465909		3.01439	-0.0053341
0.75503	0.00465487		3.01766	-0.0053303
0.755862	0.00465139		3.02094	-0.0053265
0.756694	0.00464669		3.02422	-0.0053227
0.757527	0.00464282		3.02749	-0.005319
0.758359	0.00463688		3.03077	-0.0053155
0.759191	0.00464157		3.03404	-0.0053118
0.760023	0.0046453		3.03732	-0.0053079
0.760855	0.00464496		3.0406	-0.0053041
0.761687	0.00464181		3.04387	-0.0053008
0.762519	0.00464071		3.04715	-0.0052979
0.763351	0.00463551		3.05042	-0.0052955
0.764183	0.0046438		3.0537	-0.005293
0.765016	0.00463682		3.05697	-0.0052903
0.765848	0.00463573		3.06025	-0.0052873
0.76668	0.00463451		3.06353	-0.0052842
0.767512	0.00462826		3.0668	-0.0052811
0.768344	0.00462315		3.07008	-0.005278
0.769176	0.00461877		3.07335	-0.005275
0.770008	0.00461472		3.07663	-0.0052722
0.77084	0.00461312		3.07991	-0.0052694
0.771672	0.00461		3.08318	-0.0052662
0.772505	0.00460757		3.08646	-0.0052625
0.773337	0.00460612		3.08973	-0.0052584
0.774169	0.00460075		3.09301	-0.0052545
0.775001	0.00458938		3.09629	-0.0052511
0.775833	0.004586		3.09956	-0.0052478
0.776665	0.00457323		3.10284	-0.0052439
0.777497	0.00456869		3.10611	-0.005239
0.778329	0.00456818		3.10939	-0.0052337
0.779162	0.00456535		3.11267	-0.0052285
0.779994	0.00456767		3.11594	-0.0052238
0.780826	0.00456581		3.11922	-0.0052196
0.781658	0.00456584		3.12249	-0.0052157
0.78249	0.00456573		3.12577	-0.0052117
0.783322	0.00456437		3.12904	-0.0052073
0.784154	0.00457398		3.13232	-0.0052027
0.784986	0.00456669		3.1356	-0.005198
0.785818	0.00457045		3.13887	-0.0051934
0.786651	0.00456881		3.14215	-0.0051893
0.787483	0.00456994		3.14542	-0.0051859
0.788315	0.0045707		3.1487	-0.005183
0.789147	0.0045663		3.15198	-0.0051802
0.789979	0.00455566		3.15525	-0.0051771
0.790811	0.00455457		3.15853	-0.0051737
0.791643	0.00455254		3.1618	-0.0051702
0.792475	0.00454848		3.16508	-0.0051666
0.793307	0.00455439		3.16836	-0.005163
0.79414	0.00455573		3.17163	-0.0051594
0.794972	0.00454308		3.17491	-0.0051559
0.795804	0.00454113		3.17818	-0.0051524
0.796636	0.00454421		3.18146	-0.0051487
0.797468	0.00454737		3.18474	-0.005144
0.7983	0.00454334		3.18801	-0.0051385
0.799132	0.00453933		3.19129	-0.0051325
0.799964	0.00453579		3.19456	-0.0051264
0.800797	0.00452879		3.19784	-0.0051204
0.801629	0.00452134		3.20111	-0.0051147
0.802461	0.00452126		3.20439	-0.0051095
0.803293	0.00452127		3.20767	-0.005105
0.804125	0.00451643		3.21094	-0.0051011
0.804957	0.00451803		3.21422	-0.0050976
0.805789	0.00451233		3.21749	-0.0050942
0.806621	0.00450911		3.22077	-0.0050908
0.807453	0.00450961		3.22405	-0.0050875
0.808286	0.00451238		3.22732	-0.0050839
0.809118	0.00451038		3.2306	-0.0050803
0.80995	0.00451108		3.23387	-0.0050768
0.810782	0.00451291		3.23715	-0.0050735
0.811614	0.00451818		3.24043	-0.0050704
0.812446	0.00451513		3.2437	-0.0050673
0.813278	0.0045108		3.24698	-0.0050644
0.81411	0.00451038		3.25025	-0.0050617
0.814942	0.00451378		3.25353	-0.0050593
0.815775	0.00450593		3.25681	-0.0050568
0.816607	0.00450282		3.26008	-0.005054
0.817439	0.00450135		3.26336	-0.0050509
0.818271	0.00450636		3.26663	-0.0050477
0.819103	0.00450307		3.26991	-0.0050444
0.819935	0.00450326		3.27319	-0.005041
0.820767	0.00450565		3.27646	-0.0050374
0.821599	0.00450407		3.27974	-0.0050337
0.822431	0.00449429		3.28301	-0.0050295
0.823264	0.00449659		3.28629	-0.0050248
0.824096	0.00449253		3.28956	-0.0050199
0.824928	0.00448445		3.29284	-0.0050153
0.82576	0.00447505		3.29612	-0.0050114
0.826592	0.00447326		3.29939	-0.0050084
0.827424	0.00446537		3.30267	-0.0050059
0.828256	0.00446705		3.30594	-0.0050035
0.829088	0.00446697		3.30922	-0.0050011
0.82992	0.00446767		3.3125	-0.0049989
0.830753	0.00446591		3.31577	-0.0049967
0.831585	0.00446787		3.31905	-0.0049941
0.832417	0.00446136		3.32232	-0.0049904
0.833249	0.00445455		3.3256	-0.0049859
0.834081	0.00445144		3.32888	-0.0049811
0.834913	0.00444594		3.33215	-0.0049762
0.835745	0.00444057		3.33543	-0.004971
0.836577	0.00444329		3.3387	-0.0049657
0.837409	0.0044407		3.34198	-0.0049602
0.838242	0.00444217		3.34526	-0.0049546
0.839074	0.00444032		3.34853	-0.0049488
0.839906	0.0044364		3.35181	-0.004943
0.840738	0.00443176		3.35508	-0.0049377
0.84157	0.00442779		3.35836	-0.0049333
0.842402	0.00442095		3.36163	-0.0049302
0.843234	0.0044184		3.36491	-0.0049282
0.844066	0.00441632		3.36819	-0.004927
0.844899	0.00441418		3.37146	-0.0049263
0.845731	0.00441051		3.37474	-0.0049252
0.846563	0.00440986		3.37801	-0.0049232
0.847395	0.00440944		3.38129	-0.0049206
0.848227	0.00441275		3.38457	-0.0049177
0.849059	0.00440989		3.38784	-0.0049146
0.849891	0.00440124		3.39112	-0.0049114
0.850723	0.00440443		3.39439	-0.0049082
0.851555	0.00440385		3.39767	-0.0049052
0.852388	0.00439924		3.40095	-0.0049026
0.85322	0.00439514		3.40422	-0.0049005
0.854052	0.00439372		3.4075	-0.0048988
0.854884	0.00439122		3.41077	-0.0048964
0.855716	0.00438363		3.41405	-0.004893
0.856548	0.00437477		3.41733	-0.0048889
0.85738	0.00437356		3.4206	-0.0048845
0.858212	0.00437823		3.42388	-0.0048801
0.859044	0.00437723		3.42715	-0.0048756
0.859877	0.00437603		3.43043	-0.0048712
0.860709	0.00437083		3.4337	-0.0048668
0.861541	0.00436729		3.43698	-0.0048627
0.862373	0.00436442		3.44026	-0.0048588
0.863205	0.00436213		3.44353	-0.0048553
0.864037	0.00435879		3.44681	-0.0048521
0.864869	0.00435315		3.45008	-0.0048491
0.865701	0.0043509		3.45336	-0.0048461
0.866533	0.0043516		3.45664	-0.0048427
0.867366	0.00435058		3.45991	-0.0048388
0.868198	0.00434395		3.46319	-0.0048348
0.86903	0.00435054		3.46646	-0.0048308
0.869862	0.00434422		3.46974	-0.0048271
0.870694	0.00434678		3.47302	-0.0048237
0.871526	0.00434265		3.47629	-0.0048209
0.872358	0.00433801		3.47957	-0.0048182
0.87319	0.00434077		3.48284	-0.0048155
0.874022	0.00434167		3.48612	-0.0048129
0.874855	0.00433436		3.4894	-0.0048105
0.875687	0.00433494		3.49267	-0.0048085
0.876519	0.00433902		3.49595	-0.0048066
0.877351	0.00433816		3.49922	-0.0048048
0.878183	0.00434044		3.5025	-0.0048025
0.879015	0.00434018		3.50577	-0.0047999
0.879847	0.00433168		3.50905	-0.0047973
0.880679	0.00432682		3.51233	-0.0047948
0.881512	0.00433306		3.5156	-0.0047927
0.882344	0.00432539		3.51888	-0.0047909
0.883176	0.00432926		3.52215	-0.0047887
0.884008	0.00433222		3.52543	-0.0047854
0.88484	0.00432991		3.52871	-0.004781
0.885672	0.00433608		3.53198	-0.0047761
0.886504	0.00434267		3.53526	-0.0047709
0.887336	0.00434222		3.53853	-0.0047655
0.888168	0.0043319		3.54181	-0.0047601
0.889001	0.00432186		3.54509	-0.0047548
0.889833	0.00431881		3.54836	-0.0047492
0.890665	0.00431451		3.55164	-0.0047434
0.891497	0.00431406		3.55491	-0.0047376
0.892329	0.00430562		3.55819	-0.0047318
0.893161	0.00430014		3.56147	-0.0047262
0.893993	0.00430045		3.56474	-0.0047209
0.894825	0.00430074		3.56802	-0.0047157
0.895657	0.00429821		3.57129	-0.0047106
0.89649	0.0042944		3.57457	-0.0047055
0.897322	0.00429412		3.57785	-0.0047004
0.898154	0.00429254		3.58112	-0.0046954
0.898986	0.00429585		3.5844	-0.0046905
0.899818	0.00429379		3.58767	-0.0046859
0.90065	0.00428683		3.59095	-0.0046814
0.901482	0.00428601		3.59422	-0.0046767
0.902314	0.00428849		3.5975	-0.004672
0.903147	0.00429218		3.60078	-0.0046671
0.903979	0.00428527		3.60405	-0.0046621
0.904811	0.00427593		3.60733	-0.0046568
0.905643	0.00427883		3.6106	-0.0046516
0.906475	0.00428068		3.61388	-0.0046463
0.907307	0.00427916		3.61716	-0.0046413
0.908139	0.00427624		3.62043	-0.0046363
0.908971	0.00427757		3.62371	-0.0046307
0.909803	0.00428207		3.62698	-0.0046237
0.910636	0.00427257		3.63026	-0.0046155
0.911468	0.00427075		3.63354	-0.004607
0.9123	0.0042663		3.63681	-0.0045986
0.913132	0.0042629		3.64009	-0.0045905
0.913964	0.00426286		3.64336	-0.0045829
0.914796	0.00425928		3.64664	-0.004576
0.915628	0.0042613		3.64992	-0.0045702
0.91646	0.00426788		3.65319	-0.0045656
0.917292	0.00427183		3.65647	-0.0045615
0.918125	0.00426581		3.65974	-0.0045572
0.918957	0.00426931		3.66302	-0.0045526
0.919789	0.00426181		3.66629	-0.004548
0.920621	0.00425792		3.66957	-0.0045435
0.921453	0.00426436		3.67285	-0.0045392
0.922285	0.00427396		3.67612	-0.0045348
0.923117	0.00426917		3.6794	-0.0045304
0.923949	0.0042724		3.68267	-0.0045259
0.924781	0.00426961		3.68595	-0.004521
0.925614	0.00426587		3.68923	-0.0045157
0.926446	0.00426796		3.6925	-0.0045101
0.927278	0.00426421		3.69578	-0.0045046
0.92811	0.00424875		3.69905	-0.0044993
0.928942	0.00424919		3.70233	-0.0044946
0.929774	0.00425919		3.70561	-0.0044905
0.930606	0.00426074		3.70888	-0.0044868
0.931438	0.00425686		3.71216	-0.0044832
0.93227	0.00425708		3.71543	-0.0044796
0.933103	0.00424971		3.71871	-0.0044759
0.933935	0.00425212		3.72199	-0.004472
0.934767	0.00425781		3.72526	-0.0044682
0.935599	0.0042582		3.72854	-0.0044645
0.936431	0.00424383		3.73181	-0.0044606
0.937263	0.00424223		3.73509	-0.0044564
0.938095	0.00424608		3.73836	-0.0044522
0.938927	0.00424616		3.74164	-0.0044482
0.939759	0.00425011		3.74492	-0.0044443
0.940592	0.00424926		3.74819	-0.0044404
0.941424	0.00424849		3.75147	-0.0044364
0.942256	0.00424585		3.75474	-0.0044321
0.943088	0.00424307		3.75802	-0.004428
0.94392	0.00424421		3.7613	-0.0044237
0.944752	0.00423967		3.76457	-0.0044193
0.945584	0.00423563		3.76785	-0.0044147
0.946416	0.00423919		3.77112	-0.0044101
0.947249	0.00423721		3.7744	-0.0044054
0.948081	0.00423571		3.77768	-0.0044004
0.948913	0.004236		3.78095	-0.0043951
0.949745	0.00423417		3.78423	-0.0043896
0.950577	0.00422579		3.7875	-0.004384
0.951409	0.00422167		3.79078	-0.0043785
0.952241	0.00422949		3.79406	-0.004373
0.953073	0.00422882		3.79733	-0.0043676
0.953905	0.00422399		3.80061	-0.0043619
0.954738	0.00422192		3.80388	-0.0043558
0.95557	0.00422296		3.80716	-0.0043496
0.956402	0.00422344		3.81043	-0.0043435
0.957234	0.00421913		3.81371	-0.0043375
0.958066	0.00421108		3.81699	-0.0043313
0.958898	0.00420281		3.82026	-0.0043245
0.95973	0.00420313		3.82354	-0.0043174
0.960562	0.00419573		3.82681	-0.0043106
0.961394	0.00420249		3.83009	-0.0043043
0.962227	0.00420388		3.83337	-0.0042983
0.963059	0.00419472		3.83664	-0.0042925
0.963891	0.00418352		3.83992	-0.0042873
0.964723	0.00418301		3.84319	-0.0042822
0.965555	0.00418427		3.84647	-0.004276
0.966387	0.00417912		3.84975	-0.0042689
0.967219	0.00417811		3.85302	-0.0042616
0.968051	0.00417052		3.8563	-0.0042546
0.968884	0.00416432		3.85957	-0.004248
0.969716	0.00416447		3.86285	-0.0042418
0.970548	0.00416431		3.86613	-0.004236
0.97138	0.00415909		3.8694	-0.0042306
0.972212	0.00416016		3.87268	-0.0042251
0.973044	0.00415938		3.87595	-0.0042194
0.973876	0.00415746		3.87923	-0.0042137
0.974708	0.00415561		3.88251	-0.0042079
0.97554	0.00415009		3.88578	-0.0042022
0.976373	0.00414364		3.88906	-0.0041965
0.977205	0.00413881		3.89233	-0.0041912
0.978037	0.00414588		3.89561	-0.0041867
0.978869	0.00414445		3.89888	-0.0041836
0.979701	0.004136		3.90216	-0.0041813
0.980533	0.00413444		3.90544	-0.0041785
0.981365	0.00413652		3.90871	-0.0041751
0.982197	0.00413331		3.91199	-0.0041712
0.983029	0.00412607		3.91526	-0.0041668
0.983862	0.00412804		3.91854	-0.0041622
0.984694	0.00412178		3.92182	-0.0041579
0.985526	0.00412112		3.92509	-0.004154
0.986358	0.00411961		3.92837	-0.0041499
0.98719	0.00412326		3.93164	-0.0041452
0.988022	0.00412334		3.93492	-0.0041397
0.988854	0.0041262		3.9382	-0.0041337
0.989686	0.00412447		3.94147	-0.0041277
0.990518	0.00411823		3.94475	-0.0041221
0.991351	0.00411273		3.94802	-0.0041175
0.992183	0.00411923		3.9513	-0.0041136
0.993015	0.00412417		3.95458	-0.0041099
0.993847	0.00411931		3.95785	-0.0041061
0.994679	0.00411669		3.96113	-0.004102
0.995511	0.00411935		3.9644	-0.0040972
0.996343	0.00411648		3.96768	-0.004092
0.997175	0.00410762		3.97095	-0.004087
0.998008	0.00409794		3.97423	-0.0040822
0.99884	0.00409046		3.97751	-0.0040778
0.999672	0.00408905		3.98078	-0.0040737
1.0005	0.0040896		3.98406	-0.0040694
1.00134	0.00408694		3.98733	-0.0040649
1.00217	0.00408698		3.99061	-0.0040604
1.003	0.00407771		3.99389	-0.0040561
1.00383	0.00406838		3.99716	-0.0040522
1.00466	0.00406629		4.00044	-0.0040485
1.0055	0.00406214		4.00371	-0.0040447
1.00633	0.00405849		4.00699	-0.0040402
1.00716	0.00405552		4.01027	-0.0040345
1.00799	0.00405544		4.01354	-0.0040282
1.00883	0.00405052		4.01682	-0.0040217
1.00966	0.00404736		4.02009	-0.0040155
1.01049	0.00404554		4.02337	-0.0040098
1.01132	0.00404114		4.02665	-0.0040049
1.01215	0.00403484		4.02992	-0.0040002
1.01299	0.00402723		4.0332	-0.0039953
1.01382	0.0040175		4.03647	-0.0039902
1.01465	0.00401257		4.03975	-0.0039849
1.01548	0.00401058		4.04302	-0.0039798
1.01631	0.00401214		4.0463	-0.0039752
1.01715	0.00401416		4.04958	-0.0039713
1.01798	0.00401042		4.05285	-0.0039679
1.01881	0.00400669		4.05613	-0.0039646
1.01964	0.0039966		4.0594	-0.0039613
1.02048	0.00398866		4.06268	-0.0039578
1.02131	0.00399114		4.06596	-0.0039539
1.02214	0.00399379		4.06923	-0.0039498
1.02297	0.00398787		4.07251	-0.0039456
1.0238	0.00398767		4.07578	-0.0039416
1.02463	0.00399267		4.07906	-0.003938
1.02547	0.00399379		4.08234	-0.003935
1.0263	0.00399329		4.08561	-0.0039323
1.02713	0.00398595		4.08889	-0.0039295
1.02796	0.00397997		4.09216	-0.0039263
1.0288	0.00397459		4.09544	-0.0039225
1.02963	0.00397257		4.09872	-0.0039182
1.03046	0.00397253		4.10199	-0.0039136
1.03129	0.00397111		4.10527	-0.0039092
1.03212	0.00397181		4.10854	-0.0039051
1.03296	0.00397331		4.11182	-0.0039013
1.03379	0.00396918		4.11509	-0.0038977
1.03462	0.00396345		4.11837	-0.0038939
1.03545	0.00395932		4.12165	-0.0038901
1.03628	0.00395555		4.12492	-0.0038863
1.03712	0.00395133		4.1282	-0.0038825
1.03795	0.00395006		4.13147	-0.0038788
1.03878	0.00395687		4.13475	-0.0038751
1.03961	0.00395782		4.13803	-0.0038717
1.04045	0.00395873		4.1413	-0.0038689
1.04128	0.00395804		4.14458	-0.0038665
1.04211	0.00395227		4.14785	-0.0038635
1.04294	0.00395135		4.15113	-0.0038598
1.04377	0.0039465		4.15441	-0.0038561
1.04461	0.00394685		4.15768	-0.0038525
1.04544	0.00394699		4.16096	-0.0038494
1.04627	0.00394255		4.16423	-0.0038473
1.0471	0.00394175		4.16751	-0.0038458
1.04793	0.00394243		4.17079	-0.003844
1.04877	0.00394035		4.17406	-0.0038416
1.0496	0.00393873		4.17734	-0.0038386
1.05043	0.00393553		4.18061	-0.0038356
1.05126	0.00392961		4.18389	-0.0038332
1.0521	0.00391916		4.18717	-0.0038316
1.05293	0.0039123		4.19044	-0.0038302
1.05376	0.00390869		4.19372	-0.0038285
1.05459	0.00390843		4.19699	-0.0038261
1.05542	0.00390999		4.20027	-0.0038231
1.05625	0.00390848		4.20354	-0.0038192
1.05709	0.00390626		4.20682	-0.0038142
1.05792	0.0039001		4.2101	-0.0038083
1.05875	0.00389137		4.21337	-0.0038019
1.05958	0.00388558		4.21665	-0.0037954
1.06042	0.00388164		4.21992	-0.0037891
1.06125	0.0038826		4.2232	-0.003783
1.06208	0.00388309		4.22648	-0.0037773
1.06291	0.0038797		4.22975	-0.0037721
1.06374	0.00387166		4.23303	-0.0037678
1.06458	0.00386467		4.2363	-0.0037642
1.06541	0.00386284		4.23958	-0.0037605
1.06624	0.00385686		4.24286	-0.0037566
1.06707	0.00385016		4.24613	-0.0037526
1.06791	0.00384837		4.24941	-0.0037486
1.06874	0.00384791		4.25268	-0.0037449
1.06957	0.00385042		4.25596	-0.0037412
1.0704	0.00385167		4.25924	-0.0037376
1.07123	0.00384578		4.26251	-0.0037341
1.07207	0.00383649		4.26579	-0.0037306
1.0729	0.00382604		4.26906	-0.0037273
1.07373	0.00381892		4.27234	-0.0037244
1.07456	0.00381136		4.27561	-0.003722
1.07539	0.0038062		4.27889	-0.0037201
1.07623	0.0038045		4.28217	-0.0037184
1.07706	0.0038022		4.28544	-0.0037166
1.07789	0.00379912		4.28872	-0.0037148
1.07872	0.00379437		4.29199	-0.0037129
1.07956	0.00378824		4.29527	-0.0037111
1.08039	0.00378344		4.29855	-0.0037093
1.08122	0.00378095		4.30182	-0.0037075
1.08205	0.00377923		4.3051	-0.003706
1.08288	0.0037759		4.30837	-0.0037045
1.08371	0.00377403		4.31165	-0.0037028
1.08455	0.00376924		4.31493	-0.0037007
1.08538	0.00376366		4.3182	-0.0036974
1.08621	0.00375797		4.32148	-0.0036926
1.08704	0.00375387		4.32475	-0.003687
1.08788	0.00375825		4.32803	-0.0036813
1.08871	0.00375684		4.33131	-0.0036763
1.08954	0.00375196		4.33458	-0.0036722
1.09037	0.0037472		4.33786	-0.0036687
1.0912	0.00374453		4.34113	-0.0036649
1.09204	0.00374192		4.34441	-0.0036603
1.09287	0.0037438		4.34768	-0.0036555
1.0937	0.00374712		4.35096	-0.0036511
1.09453	0.00374974		4.35424	-0.0036476
1.09536	0.00375227		4.35751	-0.0036447
1.0962	0.0037508		4.36079	-0.003642
1.09703	0.00375357		4.36406	-0.003639
1.09786	0.00375314		4.36734	-0.003636
1.09869	0.00375048		4.37062	-0.0036335
1.09953	0.00375194		4.37389	-0.0036317
1.10036	0.00375426		4.37717	-0.0036298
1.10119	0.00375493		4.38044	-0.0036272
1.10202	0.00375522		4.38372	-0.0036239
1.10285	0.00375258		4.387	-0.0036203
1.10369	0.00375039		4.39027	-0.0036166
1.10452	0.00374291		4.39355	-0.003613
1.10535	0.00373672		4.39682	-0.0036094
1.10618	0.00373737		4.4001	-0.0036058
1.10701	0.00373115		4.40338	-0.0036025
1.10785	0.00372491		4.40665	-0.0035996
1.10868	0.00372472		4.40993	-0.0035973
1.10951	0.00372441		4.4132	-0.0035953
1.11034	0.00372428		4.41648	-0.0035931
1.11118	0.00371953		4.41975	-0.0035905
1.11201	0.00371127		4.42303	-0.0035876
1.11284	0.00370382		4.42631	-0.0035844
1.11367	0.00369691		4.42958	-0.003581
1.1145	0.00369497		4.43286	-0.0035776
1.11534	0.00369732		4.43613	-0.0035743
1.11617	0.00369963		4.43941	-0.0035711
1.117	0.00369829		4.44269	-0.0035684
1.11783	0.00368994		4.44596	-0.0035663
1.11866	0.00368093		4.44924	-0.0035645
1.1195	0.00367201		4.45251	-0.0035624
1.12033	0.00366869		4.45579	-0.0035598
1.12116	0.00366636		4.45907	-0.0035572
1.12199	0.00365923		4.46234	-0.003555
1.12282	0.00365009		4.46562	-0.0035532
1.12366	0.00364554		4.46889	-0.0035512
1.12449	0.00364284		4.47217	-0.0035486
1.12532	0.00364086		4.47545	-0.0035453
1.12615	0.00363584		4.47872	-0.003541
1.12698	0.00363867		4.482	-0.0035362
1.12782	0.00364481		4.48527	-0.0035314
1.12865	0.00364205		4.48855	-0.0035271
1.12948	0.00363602		4.49183	-0.0035236
1.13031	0.00363198		4.4951	-0.0035209
1.13115	0.00362825		4.49838	-0.0035179
1.13198	0.00362834		4.50165	-0.0035142
1.13281	0.00363028		4.50493	-0.00351
1.13364	0.00362834		4.5082	-0.0035056
1.13447	0.00362882		4.51148	-0.0035012
1.13531	0.00362952		4.51476	-0.0034971
1.13614	0.00362625		4.51803	-0.0034933
1.13697	0.00361718		4.52131	-0.0034896
1.1378	0.0036113		4.52458	-0.003486
1.13864	0.00360563		4.52786	-0.0034831
1.13947	0.00359989		4.53114	-0.0034811
1.1403	0.00359929		4.53441	-0.0034797
1.14113	0.00359712		4.53769	-0.0034783
1.14196	0.00359739		4.54096	-0.0034764
1.1428	0.00359552		4.54424	-0.0034738
1.14363	0.0035892		4.54752	-0.0034707
1.14446	0.00358364		4.55079	-0.0034673
1.14529	0.00358184		4.55407	-0.0034638
1.14612	0.0035845		4.55734	-0.0034604
1.14696	0.00358137		4.56062	-0.003457
1.14779	0.00357291		4.5639	-0.0034538
1.14862	0.00357026		4.56717	-0.0034507
1.14945	0.00356823		4.57045	-0.0034472
1.15028	0.00356586		4.57372	-0.0034427
1.15112	0.00355952		4.577	-0.0034372
1.15195	0.00355227		4.58027	-0.0034313
1.15278	0.00354786		4.58355	-0.0034252
1.15361	0.00354504		4.58683	-0.0034191
1.15444	0.00354856		4.5901	-0.0034133
1.15528	0.00355119		4.59338	-0.0034081
1.15611	0.00355242		4.59665	-0.0034033
1.15694	0.0035484		4.59993	-0.0033988
1.15777	0.00354253		4.60321	-0.0033946
1.15861	0.00353665		4.60648	-0.0033908
1.15944	0.0035344		4.60976	-0.0033875
1.16027	0.0035331		4.61303	-0.0033848
1.1611	0.00354003		4.61631	-0.0033828
1.16193	0.00353878		4.61959	-0.0033817
1.16277	0.00354019		4.62286	-0.0033809
1.1636	0.00354529		4.62614	-0.0033804
1.16443	0.00354712		4.62941	-0.0033802
1.16526	0.00354434		4.63269	-0.0033802
1.1661	0.00354324		4.63597	-0.0033802
1.16693	0.00354103		4.63924	-0.0033799
1.16776	0.00353999		4.64252	-0.003379
1.16859	0.00353126		4.64579	-0.0033771
1.16942	0.0035231		4.64907	-0.0033743
1.17026	0.00352401		4.65234	-0.0033708
1.17109	0.00352047		4.65562	-0.0033667
1.17192	0.0035198		4.6589	-0.0033622
1.17275	0.00351892		4.66217	-0.0033574
1.17358	0.00351328		4.66545	-0.0033525
1.17442	0.00350783		4.66872	-0.0033477
1.17525	0.00351166		4.672	-0.0033431
1.17608	0.00351171		4.67528	-0.0033386
1.17691	0.00350628		4.67855	-0.003334
1.17774	0.00350566		4.68183	-0.0033292
1.17858	0.0035047		4.6851	-0.0033244
1.17941	0.0035083		4.68838	-0.0033197
1.18024	0.00350844		4.69166	-0.0033152
1.18107	0.00351343		4.69493	-0.0033117
1.1819	0.00351219		4.69821	-0.0033095
1.18274	0.00350587		4.70148	-0.0033081
1.18357	0.00350118		4.70476	-0.0033065
1.1844	0.00350152		4.70804	-0.0033043
1.18523	0.00350627		4.71131	-0.0033015
1.18606	0.00350844		4.71459	-0.0032983
1.1869	0.00350713		4.71786	-0.003295
1.18773	0.00350139		4.72114	-0.0032917
1.18856	0.00349871		4.72441	-0.0032885
1.18939	0.00350336		4.72769	-0.0032853
1.19023	0.00350596		4.73097	-0.0032819
1.19106	0.00350395		4.73424	-0.0032784
1.19189	0.00350409		4.73752	-0.0032748
1.19272	0.00350226		4.74079	-0.0032712
1.19355	0.00350394		4.74407	-0.0032678
1.19439	0.00350598		4.74735	-0.0032643
1.19522	0.00350562		4.75062	-0.0032603
1.19605	0.00350041		4.7539	-0.0032558
1.19688	0.00349358		4.75717	-0.0032512
1.19772	0.00348886		4.76045	-0.0032468
1.19855	0.0034869		4.76373	-0.0032422
1.19938	0.00348995		4.767	-0.0032371
1.20021	0.0034957		4.77028	-0.0032319
1.20104	0.00349623		4.77355	-0.0032268
1.20188	0.00349087		4.77683	-0.0032222
1.20271	0.00348514		4.78011	-0.0032181
1.20354	0.00348492		4.78338	-0.0032142
1.20437	0.00348218		4.78666	-0.0032103
1.2052	0.00348007		4.78993	-0.0032066
1.20604	0.00347934		4.79321	-0.0032032
1.20687	0.00348455		4.79649	-0.0031997
1.2077	0.0034858		4.79976	-0.0031958
1.20853	0.00348164		4.80304	-0.0031916
1.20936	0.00347955		4.80631	-0.0031872
1.2102	0.00348315		4.80959	-0.003183
1.21103	0.00347745		4.81286	-0.003179
1.21186	0.00346965		4.81614	-0.0031753
1.21269	0.00347063		4.81942	-0.0031721
1.21352	0.00346739		4.82269	-0.0031695
1.21436	0.00346134		4.82597	-0.003167
1.21519	0.00345498		4.82924	-0.0031639
1.21602	0.00345041		4.83252	-0.0031599
1.21685	0.00344515		4.8358	-0.0031554
1.21769	0.00344201		4.83907	-0.0031507
1.21852	0.0034433		4.84235	-0.0031461
1.21935	0.00344251		4.84562	-0.0031418
1.22018	0.00344296		4.8489	-0.0031385
1.22101	0.00343984		4.85218	-0.0031366
1.22185	0.00343724		4.85545	-0.0031352
1.22268	0.00342845		4.85873	-0.0031337
1.22351	0.00342423		4.862	-0.0031319
1.22434	0.00342461		4.86528	-0.0031298
1.22517	0.00342418		4.86856	-0.0031276
1.22601	0.00342058		4.87183	-0.0031251
1.22684	0.0034204		4.87511	-0.0031222
1.22767	0.00341902		4.87838	-0.0031189
1.2285	0.00342048		4.88166	-0.0031148
1.22934	0.0034244		4.88493	-0.0031107
1.23017	0.00342714		4.88821	-0.003107
1.231	0.00342078		4.89149	-0.0031041
1.23183	0.00341749		4.89476	-0.0031018
1.23266	0.00342052		4.89804	-0.0030996
1.2335	0.00341595		4.90131	-0.0030971
1.23433	0.00341307		4.90459	-0.0030939
1.23516	0.00341432		4.90787	-0.0030899
1.23599	0.0034101		4.91114	-0.0030856
1.23682	0.00340789		4.91442	-0.0030812
1.23766	0.00340568		4.91769	-0.0030771
1.23849	0.00340522		4.92097	-0.0030732
1.23932	0.00340567		4.92425	-0.0030691
1.24015	0.00340012		4.92752	-0.0030643
1.24099	0.00339669		4.9308	-0.0030589
1.24182	0.00339309		4.93407	-0.0030534
1.24265	0.00339255		4.93735	-0.0030478
1.24348	0.00339521		4.94063	-0.0030424
1.24431	0.00340349		4.9439	-0.003037
1.24514	0.00340172		4.94718	-0.0030314
1.24598	0.00340137		4.95045	-0.0030254
1.24681	0.00339599		4.95373	-0.003019
1.24764	0.00339448		4.957	-0.0030125
1.24847	0.0033871		4.96028	-0.0030061
1.24931	0.00338315		4.96356	-0.0029999
1.25014	0.00338405		4.96683	-0.0029943
1.25097	0.00338268		4.97011	-0.0029901
1.2518	0.00338175		4.97338	-0.0029866
1.25263	0.00338797		4.97666	-0.0029823
1.25347	0.00338979		4.97994	-0.002977
1.2543	0.00338591		4.98321	-0.0029712
1.25513	0.00338213		4.98649	-0.0029653
1.25596	0.0033897		4.98976	-0.0029594
1.2568	0.0033968		4.99304	-0.0029536
1.25763	0.00339448		4.99632	-0.0029478
1.25846	0.00339176		4.99959	-0.002942
1.25929	0.0033905		5.00287	-0.0029365
1.26012	0.00339084		5.00614	-0.0029314
1.26096	0.00339073		5.00942	-0.0029271
1.26179	0.00338972		5.0127	-0.0029234
1.26262	0.00339141		5.01597	-0.0029191
1.26345	0.00339893		5.01925	-0.0029136
1.26428	0.00340491		5.02252	-0.0029072
1.26512	0.00340574		5.0258	-0.0029007
1.26595	0.00340718		5.02907	-0.0028943
1.26678	0.00340972		5.03235	-0.0028883
1.26761	0.00340846		5.03563	-0.0028827
1.26845	0.00339948		5.0389	-0.0028777
1.26928	0.00339745		5.04218	-0.0028737
1.27011	0.00339057		5.04545	-0.0028703
1.27094	0.00339264		5.04873	-0.0028668
1.27177	0.00338882		5.05201	-0.002863
1.2726	0.00339729		5.05528	-0.0028591
1.27344	0.0034053		5.05856	-0.0028553
1.27427	0.00340243		5.06183	-0.0028516
1.2751	0.00340767		5.06511	-0.0028482
1.27593	0.00340577		5.06839	-0.002845
1.27677	0.00340095		5.07166	-0.0028417
1.2776	0.00340002		5.07494	-0.0028376
1.27843	0.00340412		5.07821	-0.0028328
1.27926	0.00340641		5.08149	-0.0028274
1.28009	0.00341049		5.08477	-0.0028219
1.28093	0.00340825		5.08804	-0.0028165
1.28176	0.00341097		5.09132	-0.0028112
1.28259	0.0034065		5.09459	-0.0028063
1.28342	0.00340476		5.09787	-0.0028019
1.28425	0.00340371		5.10115	-0.0027983
1.28509	0.00340427		5.10442	-0.0027954
1.28592	0.00339885		5.1077	-0.0027927
1.28675	0.00339439		5.11097	-0.00279
1.28758	0.00339221		5.11425	-0.0027873
1.28842	0.00339097		5.11752	-0.0027845
1.28925	0.00339483		5.1208	-0.0027818
1.29008	0.00340068		5.12408	-0.0027791
1.29091	0.00339915		5.12735	-0.002776
1.29174	0.00340167		5.13063	-0.0027723
1.29258	0.00340502		5.1339	-0.002768
1.29341	0.00340723		5.13718	-0.0027635
1.29424	0.00340657		5.14046	-0.0027588
1.29507	0.0034067		5.14373	-0.0027539
1.2959	0.00340971		5.14701	-0.002749
1.29674	0.00341744		5.15028	-0.0027444
1.29757	0.00341624		5.15356	-0.0027399
1.2984	0.00341325		5.15684	-0.0027356
1.29923	0.00341481		5.16011	-0.0027313
1.30007	0.00341449		5.16339	-0.0027273
1.3009	0.00341249		5.16666	-0.0027233
1.30173	0.00341121		5.16994	-0.0027193
1.30256	0.0034086		5.17322	-0.0027152
1.30339	0.00340897		5.17649	-0.0027112
1.30422	0.00340781		5.17977	-0.0027073
1.30506	0.00339966		5.18304	-0.0027034
1.30589	0.00339838		5.18632	-0.0026991
1.30672	0.00339635		5.18959	-0.0026941
1.30755	0.00339496		5.19287	-0.002689
1.30839	0.0033887		5.19615	-0.0026848
1.30922	0.00338951		5.19942	-0.002682
1.31005	0.00339169		5.2027	-0.0026803
1.31088	0.00338946		5.20597	-0.0026784
1.31171	0.00338602		5.20925	-0.0026758
1.31255	0.00337944		5.21253	-0.0026726
1.31338	0.00338099		5.2158	-0.002669
1.31421	0.00336748		5.21908	-0.0026652
1.31504	0.00336364		5.22235	-0.0026611
1.31587	0.00336436		5.22563	-0.002657
1.31671	0.00335544		5.22891	-0.0026528
1.31754	0.00335531		5.23218	-0.0026486
1.31837	0.00335522		5.23546	-0.0026444
1.3192	0.00335679		5.23873	-0.0026403
1.32004	0.00335517		5.24201	-0.0026362
1.32087	0.0033613		5.24529	-0.002632
1.3217	0.00335736		5.24856	-0.0026275
1.32253	0.00335627		5.25184	-0.0026225
1.32336	0.00334894		5.25511	-0.0026172
1.3242	0.00334827		5.25839	-0.002612
1.32503	0.00334882		5.26166	-0.0026069
1.32586	0.00335039		5.26494	-0.0026021
1.32669	0.00334691		5.26822	-0.0025977
1.32753	0.00334197		5.27149	-0.0025939
1.32836	0.00334585		5.27477	-0.0025903
1.32919	0.00334095		5.27804	-0.0025867
1.33002	0.00334359		5.28132	-0.002583
1.33085	0.00333957		5.2846	-0.0025789
1.33169	0.00333519		5.28787	-0.0025745
1.33252	0.00333951		5.29115	-0.0025702
1.33335	0.00333217		5.29442	-0.002566
1.33418	0.00332619		5.2977	-0.002562
1.33501	0.00331837		5.30098	-0.0025586
1.33585	0.0033099		5.30425	-0.0025559
1.33668	0.00331258		5.30753	-0.0025533
1.33751	0.00330518		5.3108	-0.0025503
1.33834	0.00329745		5.31408	-0.0025467
1.33917	0.003288		5.31736	-0.0025428
1.34001	0.00328641		5.32063	-0.0025386
1.34084	0.00329013		5.32391	-0.0025344
1.34167	0.00328759		5.32718	-0.0025302
1.3425	0.00328996		5.33046	-0.0025263
1.34333	0.00328568		5.33373	-0.0025229
1.34417	0.00328084		5.33701	-0.0025199
1.345	0.00328034		5.34029	-0.0025174
1.34583	0.00327714		5.34356	-0.0025157
1.34666	0.00327938		5.34684	-0.0025147
1.3475	0.00327498		5.35011	-0.0025138
1.34833	0.00327246		5.35339	-0.0025119
1.34916	0.00326964		5.35667	-0.0025089
1.34999	0.00327232		5.35994	-0.0025054
1.35082	0.00327613		5.36322	-0.0025021
1.35166	0.00327755		5.36649	-0.0024993
1.35249	0.00328316		5.36977	-0.0024975
1.35332	0.00329099		5.37305	-0.0024963
1.35415	0.00329655		5.37632	-0.0024957
1.35498	0.00330047		5.3796	-0.0024957
1.35582	0.0033109		5.38287	-0.0024958
1.35665	0.00330519		5.38615	-0.0024945
1.35748	0.00330415		5.38943	-0.0024917
1.35831	0.00330438		5.3927	-0.0024883
1.35915	0.0033005		5.39598	-0.0024847
1.35998	0.00330333		5.39925	-0.0024809
1.36081	0.00330134		5.40253	-0.0024769
1.36164	0.00329847		5.40581	-0.0024724
1.36247	0.00329145		5.40908	-0.0024676
1.36331	0.00329378		5.41236	-0.0024622
1.36414	0.00329975		5.41563	-0.0024567
1.36497	0.00330714		5.41891	-0.0024514
1.3658	0.00331133		5.42218	-0.0024464
1.36663	0.00330898		5.42546	-0.0024416
1.36747	0.00330379		5.42874	-0.0024364
1.3683	0.00330264		5.43201	-0.0024308
1.36913	0.00330137		5.43529	-0.002425
1.36996	0.00330115		5.43856	-0.002419
1.37079	0.00331205		5.44184	-0.002413
1.37163	0.00330982		5.44512	-0.0024069
1.37246	0.00331529		5.44839	-0.0024007
1.37329	0.00331398		5.45167	-0.0023942
1.37412	0.00331378		5.45494	-0.0023875
1.37495	0.00331718		5.45822	-0.0023809
1.37579	0.00332151		5.4615	-0.0023749
1.37662	0.00332613		5.46477	-0.0023701
1.37745	0.00333004		5.46805	-0.0023656
1.37828	0.00332691		5.47132	-0.0023611
1.37912	0.00333773		5.4746	-0.0023566
1.37995	0.00333683		5.47788	-0.0023524
1.38078	0.00333811		5.48115	-0.0023488
1.38161	0.00333919		5.48443	-0.0023455
1.38244	0.0033354		5.4877	-0.002342
1.38328	0.00333881		5.49098	-0.002338
1.38411	0.0033461		5.49425	-0.0023341
1.38494	0.00334735		5.49753	-0.0023304
1.38577	0.00334499		5.50081	-0.0023265
1.38661	0.00334118		5.50408	-0.0023223
1.38744	0.00334319		5.50736	-0.0023176
1.38827	0.00333521		5.51063	-0.0023124
1.3891	0.0033346		5.51391	-0.002307
1.38993	0.00333578		5.51719	-0.0023018
1.39077	0.00333783		5.52046	-0.002297
1.3916	0.00333849		5.52374	-0.0022923
1.39243	0.00333579		5.52701	-0.0022876
1.39326	0.00333557		5.53029	-0.0022831
1.39409	0.00333079		5.53357	-0.002279
1.39493	0.00332387		5.53684	-0.0022751
1.39576	0.00332572		5.54012	-0.0022714
1.39659	0.00332402		5.54339	-0.0022679
1.39742	0.00332066		5.54667	-0.0022643
1.39825	0.00331861		5.54995	-0.0022608
1.39909	0.00331837		5.55322	-0.0022573
1.39992	0.00331351		5.5565	-0.0022538
1.40075	0.0033234		5.55977	-0.0022505
1.40158	0.00332084		5.56305	-0.0022473
1.40241	0.00332469		5.56632	-0.0022435
1.40325	0.00331788		5.5696	-0.002239
1.40408	0.00331603		5.57288	-0.0022343
1.40491	0.00332069		5.57615	-0.0022297
1.40574	0.00331254		5.57943	-0.0022254
1.40657	0.00331497		5.5827	-0.0022214
1.40741	0.0033117		5.58598	-0.0022177
1.40824	0.00331495		5.58926	-0.0022142
1.40907	0.00331891		5.59253	-0.0022112
1.4099	0.00332534		5.59581	-0.0022085
1.41074	0.00332613		5.59908	-0.0022055
1.41157	0.00332608		5.60236	-0.0022021
1.4124	0.00331335		5.60564	-0.0021987
1.41323	0.00332007		5.60891	-0.0021954
1.41406	0.00330787		5.61219	-0.0021921
1.4149	0.00330826		5.61546	-0.0021888
1.41573	0.00330735		5.61874	-0.0021848
1.41656	0.00331295		5.62202	-0.00218
1.41739	0.00330702		5.62529	-0.0021747
1.41823	0.00330447		5.62857	-0.0021688
1.41906	0.00330632		5.63184	-0.0021626
1.41989	0.00330201		5.63512	-0.0021565
1.42072	0.00329752		5.63839	-0.002151
1.42155	0.00329713		5.64167	-0.0021463
1.42239	0.00330269		5.64495	-0.0021421
1.42322	0.00330395		5.64822	-0.0021378
1.42405	0.00329822		5.6515	-0.0021334
1.42488	0.0032952		5.65477	-0.0021291
1.42571	0.00328422		5.65805	-0.002125
1.42655	0.00328947		5.66133	-0.0021211
1.42738	0.00329205		5.6646	-0.0021174
1.42821	0.00329561		5.66788	-0.0021139
1.42904	0.00329348		5.67115	-0.0021106
1.42988	0.00329658		5.67443	-0.0021069
1.43071	0.00330011		5.67771	-0.0021025
1.43154	0.0032953		5.68098	-0.0020975
1.43237	0.00329253		5.68426	-0.0020921
1.4332	0.00329239		5.68753	-0.0020865
1.43403	0.00329082		5.69081	-0.0020809
1.43487	0.00328765		5.69409	-0.0020753
1.4357	0.00328657		5.69736	-0.0020699
1.43653	0.00328756		5.70064	-0.002065
1.43736	0.00328213		5.70391	-0.0020611
1.4382	0.00327549		5.70719	-0.0020577
1.43903	0.00327191		5.71047	-0.0020543
1.43986	0.00326902		5.71374	-0.0020507
1.44069	0.00326944		5.71702	-0.002047
1.44152	0.00327326		5.72029	-0.002043
1.44236	0.00327765		5.72357	-0.0020385
1.44319	0.00327397		5.72684	-0.0020337
1.44402	0.00327585		5.73012	-0.0020293
1.44485	0.00327585		5.7334	-0.0020252
1.44569	0.00327857		5.73667	-0.0020213
1.44652	0.00327534		5.73995	-0.0020173
1.44735	0.00327453		5.74322	-0.0020133
1.44818	0.00326791		5.7465	-0.0020094
1.44901	0.00326757		5.74978	-0.0020057
1.44985	0.00326078		5.75305	-0.0020016
1.45068	0.00325245		5.75633	-0.0019964
1.45151	0.0032511		5.7596	-0.0019903
1.45234	0.00325342		5.76288	-0.001984
1.45317	0.00324971		5.76616	-0.001978
1.45401	0.00325032		5.76943	-0.0019723
1.45484	0.00325039		5.77271	-0.0019666
1.45567	0.00325318		5.77598	-0.0019608
1.4565	0.00325101		5.77926	-0.001955
1.45733	0.00325662		5.78254	-0.0019493
1.45817	0.0032481		5.78581	-0.0019439
1.459	0.00325052		5.78909	-0.0019393
1.45983	0.0032491		5.79236	-0.0019354
1.46066	0.00324553		5.79564	-0.0019321
1.46149	0.00324855		5.79891	-0.001929
1.46233	0.00324912		5.80219	-0.001926
1.46316	0.00324563		5.80547	-0.0019227
1.46399	0.00324184		5.80874	-0.0019184
1.46482	0.00324122		5.81202	-0.0019136
1.46566	0.00324579		5.81529	-0.0019086
1.46649	0.00324213		5.81857	-0.001904
1.46732	0.00324601		5.82185	-0.0018999
1.46815	0.0032324		5.82512	-0.0018959
1.46898	0.00323164		5.8284	-0.0018917
1.46982	0.00323127		5.83167	-0.0018873
1.47065	0.0032367		5.83495	-0.0018829
1.47148	0.00323235		5.83823	-0.0018785
1.47231	0.00322318		5.8415	-0.001874
1.47314	0.00322588		5.84478	-0.0018694
1.47398	0.00322811		5.84805	-0.0018645
1.47481	0.00323106		5.85133	-0.0018596
1.47564	0.00323276		5.85461	-0.0018548
1.47647	0.00323271		5.85788	-0.0018504
1.47731	0.0032347		5.86116	-0.0018463
1.47814	0.00323652		5.86443	-0.0018429
1.47897	0.00323557		5.86771	-0.0018396
1.4798	0.00323668		5.87098	-0.0018361
1.48063	0.00323852		5.87426	-0.0018324
1.48147	0.00323972		5.87754	-0.0018291
1.4823	0.00323494		5.88081	-0.0018264
1.48313	0.00323063		5.88409	-0.0018243
1.48396	0.00322527		5.88736	-0.0018223
1.48479	0.00322381		5.89064	-0.00182
1.48563	0.00321637		5.89392	-0.001817
1.48646	0.00321553		5.89719	-0.0018133
1.48729	0.00321361		5.90047	-0.0018091
1.48812	0.00321415		5.90374	-0.0018046
1.48896	0.00321614		5.90702	-0.0018
1.48979	0.00321352		5.9103	-0.0017952
1.49062	0.0032087		5.91357	-0.0017901
1.49145	0.00321318		5.91685	-0.0017848
1.49228	0.00321982		5.92012	-0.0017795
1.49311	0.00322214		5.9234	-0.0017742
1.49395	0.00322198		5.92668	-0.001769
1.49478	0.00321691		5.92995	-0.0017639
1.49561	0.00322436		5.93323	-0.0017587
1.49644	0.00321954		5.9365	-0.0017533
1.49728	0.00321708		5.93978	-0.0017476
1.49811	0.003216		5.94305	-0.0017421
1.49894	0.00321335		5.94633	-0.0017368
1.49977	0.00321127		5.94961	-0.0017317
1.5006	0.00321189		5.95288	-0.0017265
1.50144	0.00321256		5.95616	-0.0017213
1.50227	0.00321193		5.95943	-0.0017164
1.5031	0.00320994		5.96271	-0.0017118
1.50393	0.00320719		5.96599	-0.0017074
1.50476	0.00320768		5.96926	-0.001703
1.5056	0.00320665		5.97254	-0.0016989
1.50643	0.0032065		5.97581	-0.001695
1.50726	0.00320741		5.97909	-0.0016911
1.50809	0.00320835		5.98237	-0.0016871
1.50893	0.00320188		5.98564	-0.0016831
1.50976	0.00320125		5.98892	-0.0016793
1.51059	0.00320133		5.99219	-0.0016756
1.51142	0.00320164		5.99547	-0.0016722
1.51225	0.00319579		5.99875	-0.0016685
1.51309	0.00319542		6.00202	-0.0016645
1.51392	0.00319681		6.0053	-0.00166
1.51475	0.00319531		6.00857	-0.0016549
1.51558	0.00319147		6.01185	-0.0016491
1.51642	0.003183		6.01513	-0.0016431
1.51725	0.00317933		6.0184	-0.0016373
1.51808	0.00317467		6.02168	-0.0016318
1.51891	0.00317232		6.02495	-0.0016271
1.51974	0.00317068		6.02823	-0.0016236
1.52058	0.00317064		6.0315	-0.0016204
1.52141	0.00316987		6.03478	-0.0016164
1.52224	0.00316967		6.03806	-0.0016119
1.52307	0.00316654		6.04133	-0.0016074
1.5239	0.00316964		6.04461	-0.001603
1.52474	0.00316773		6.04788	-0.0015986
1.52557	0.00316139		6.05116	-0.0015946
1.5264	0.00315956		6.05444	-0.001591
1.52723	0.00315534		6.05771	-0.0015881
1.52806	0.00315071		6.06099	-0.0015857
1.5289	0.00314716		6.06426	-0.0015832
1.52973	0.00314102		6.06754	-0.0015799
1.53056	0.00314386		6.07082	-0.0015758
1.53139	0.00315233		6.07409	-0.0015713
1.53222	0.00315986		6.07737	-0.0015667
1.53306	0.00315745		6.08064	-0.0015625
1.53389	0.0031527		6.08392	-0.0015589
1.53472	0.00314368		6.0872	-0.0015559
1.53555	0.00314041		6.09047	-0.0015528
1.53638	0.00314459		6.09375	-0.0015493
1.53722	0.00313823		6.09702	-0.0015456
1.53805	0.00313789		6.1003	-0.001542
1.53888	0.00314095		6.10357	-0.0015383
1.53971	0.0031459		6.10685	-0.0015342
1.54055	0.00314422		6.11013	-0.0015297
1.54138	0.00314084		6.1134	-0.001525
1.54221	0.00313578		6.11668	-0.0015206
1.54304	0.00313008		6.11995	-0.0015169
1.54387	0.0031296		6.12323	-0.0015143
1.54471	0.00312806		6.12651	-0.0015124
1.54554	0.00312652		6.12978	-0.0015105
1.54637	0.00312904		6.13306	-0.0015087
1.5472	0.00313147		6.13633	-0.0015069
1.54804	0.00313347		6.13961	-0.0015055
1.54887	0.00313339		6.14289	-0.0015044
1.5497	0.00313687		6.14616	-0.0015034
1.55053	0.00314056		6.14944	-0.0015024
1.55136	0.0031403		6.15271	-0.0015014
1.55219	0.00313933		6.15599	-0.0014998
1.55303	0.00313393		6.15927	-0.0014974
1.55386	0.0031337		6.16254	-0.0014942
1.55469	0.00313571		6.16582	-0.0014909
1.55552	0.00313263		6.16909	-0.0014878
1.55636	0.00312938		6.17237	-0.0014852
1.55719	0.00313052		6.17564	-0.0014829
1.55802	0.00313732		6.17892	-0.0014803
1.55885	0.00313756		6.1822	-0.0014771
1.55968	0.00314018		6.18547	-0.0014733
1.56052	0.00313959		6.18875	-0.0014688
1.56135	0.00313571		6.19202	-0.0014638
1.56218	0.00313495		6.1953	-0.0014585
1.56301	0.00313088		6.19858	-0.0014532
1.56384	0.00313176		6.20185	-0.0014481
1.56468	0.00313128		6.20513	-0.0014431
1.56551	0.00312625		6.2084	-0.0014385
1.56634	0.00312441		6.21168	-0.0014341
1.56717	0.00312199		6.21496	-0.0014295
1.56801	0.00312153		6.21823	-0.0014248
1.56884	0.00312732		6.22151	-0.0014203
1.56967	0.00313841		6.22478	-0.001416
1.5705	0.00314169		6.22806	-0.0014119
1.57133	0.00314005		6.23134	-0.0014079
1.57217	0.00313418		6.23461	-0.0014042
1.573	0.0031283		6.23789	-0.0014011
1.57383	0.00312131		6.24116	-0.0013981
1.57466	0.00312353		6.24444	-0.001395
1.5755	0.0031245		6.24771	-0.0013916
1.57633	0.00312645		6.25099	-0.0013876
1.57716	0.00312512		6.25427	-0.001383
1.57799	0.00312216		6.25754	-0.0013784
1.57882	0.00312383		6.26082	-0.0013741
1.57966	0.00312117		6.26409	-0.0013703
1.58049	0.0031164		6.26737	-0.0013672
1.58132	0.00311522		6.27065	-0.0013644
1.58215	0.0031189		6.27392	-0.0013617
1.58298	0.0031224		6.2772	-0.0013593
1.58382	0.00312458		6.28047	-0.0013569
1.58465	0.0031283		6.28375	-0.0013545
1.58548	0.00313036		6.28703	-0.0013519
1.58631	0.00312845		6.2903	-0.0013484
1.58714	0.00312844		6.29358	-0.0013437
1.58798	0.00312835		6.29685	-0.0013383
1.58881	0.00312722		6.30013	-0.0013329
1.58964	0.0031258		6.30341	-0.0013279
1.59047	0.00312182		6.30668	-0.0013234
1.5913	0.00311916		6.30996	-0.0013195
1.59214	0.00311661		6.31323	-0.0013159
1.59297	0.00311755		6.31651	-0.0013127
1.5938	0.00311787		6.31978	-0.00131
1.59463	0.00312059		6.32306	-0.001308
1.59546	0.003123		6.32634	-0.0013058
1.5963	0.00312447		6.32961	-0.0013033
1.59713	0.00313273		6.33289	-0.0013004
1.59796	0.0031408		6.33616	-0.001297
1.59879	0.00314178		6.33944	-0.0012935
1.59963	0.00313823		6.34272	-0.0012902
1.60046	0.00313504		6.34599	-0.0012875
1.60129	0.00313261		6.34927	-0.0012855
1.60212	0.00313121		6.35254	-0.0012837
1.60295	0.00313144		6.35582	-0.0012813
1.60379	0.00312988		6.3591	-0.0012784
1.60462	0.00313569		6.36237	-0.0012747
1.60545	0.00313438		6.36565	-0.0012707
1.60628	0.00313533		6.36892	-0.0012665
1.60712	0.00314016		6.3722	-0.0012625
1.60795	0.00314483		6.37548	-0.001259
1.60878	0.0031521		6.37875	-0.0012563
1.60961	0.00315636		6.38203	-0.001254
1.61044	0.00315189		6.3853	-0.0012515
1.61128	0.00314307		6.38858	-0.0012487
1.61211	0.00314331		6.39186	-0.001246
1.61294	0.00314962		6.39513	-0.0012437
1.61377	0.00314729		6.39841	-0.001242
1.6146	0.00314635		6.40168	-0.0012403
1.61544	0.00314464		6.40496	-0.0012382
1.61627	0.00313973		6.40823	-0.0012354
1.6171	0.00313605		6.41151	-0.0012317
1.61793	0.00313197		6.41479	-0.0012276
1.61877	0.00312263		6.41806	-0.0012237
1.6196	0.00312183		6.42134	-0.0012206
1.62043	0.00311622		6.42461	-0.0012184
1.62126	0.00311307		6.42789	-0.0012166
1.62209	0.00311449		6.43117	-0.0012149
1.62292	0.00311026		6.43444	-0.0012133
1.62376	0.00310308		6.43772	-0.001212
1.62459	0.00310103		6.44099	-0.0012108
1.62542	0.00310041		6.44427	-0.0012091
1.62625	0.00310144		6.44755	-0.0012065
1.62709	0.0031011		6.45082	-0.0012031
1.62792	0.00310285		6.4541	-0.0011994
1.62875	0.00310776		6.45737	-0.0011958
1.62958	0.00310944		6.46065	-0.0011923
1.63041	0.00310849		6.46393	-0.0011891
1.63125	0.00310102		6.4672	-0.0011859
1.63208	0.00310257		6.47048	-0.0011825
1.63291	0.00310352		6.47375	-0.0011788
1.63374	0.00310093		6.47703	-0.0011748
1.63457	0.00310016		6.4803	-0.0011703
1.63541	0.00310124		6.48358	-0.0011649
1.63624	0.00309834		6.48686	-0.0011594
1.63707	0.00309431		6.49013	-0.0011541
1.6379	0.00309071		6.49341	-0.0011496
1.63874	0.00308141		6.49668	-0.0011458
1.63957	0.00307081		6.49996	-0.0011425
1.6404	0.00306636		6.50324	-0.0011392
1.64123	0.00306078		6.50651	-0.0011354
1.64206	0.00305528		6.50979	-0.0011308
1.6429	0.0030546		6.51306	-0.0011255
1.64373	0.0030548		6.51634	-0.0011196
1.64456	0.00305648		6.51962	-0.0011133
1.64539	0.00305951		6.52289	-0.0011068
1.64622	0.00305946		6.52617	-0.0011003
1.64706	0.00305982		6.52944	-0.0010938
1.64789	0.00305778		6.53272	-0.0010877
1.64872	0.00305026		6.536	-0.0010823
1.64955	0.00304699		6.53927	-0.001078
1.65038	0.00304152		6.54255	-0.001074
1.65122	0.00303676		6.54582	-0.0010699
1.65205	0.00303916		6.5491	-0.0010658
1.65288	0.003041		6.55237	-0.0010621
1.65371	0.00303895		6.55565	-0.001059
1.65454	0.00303634		6.55893	-0.0010565
[truncated: 26,690 more rows]

## Sheet: Fig. 1f
Wavelength (nm)	24.2 °C	28.9 °C	33.5 °C	38.2 °C	42.8 °C	47.4°C	52.1 °C	56.7 °C	61.4 °C	66 °C	70.6 °C	75.3 °C	79.9 °C	84.5 °C	24.2 °C		Temperature (°C)	CD at 222 nm
280	-0.221	-0.125	-0.172	-0.158	-0.146	0.022	-0.268	-0.172	-0.216	-0.276	-0.17	-0.078	-0.181	-0.223	-0.141		24.25	-11551.1	-11238.9	-11255.4
279	0.039	0.003	-0.068	-0.262	-0.069	-0.101	-0.108	-0.157	0.024	0.065	-0.057	-0.052	-0.1	-0.113	-0.077		28.89	-11146.6	-11132.4	-11340.6
278	0.114	0.2	0.203	0.228	0.062	0.036	0.071	0.22	0.177	0.082	0.105	0.075	0.085	0.048	0.112		33.52	-10981	-10486.6	-10150.7
277	0.057	-0.061	0.042	0	0.018	-0.034	-0.023	0.012	-0.002	0.036	0.018	-0.009	0.066	0.02	-0.043		38.16	-10879.3	-10287.9	-9362.95
276	0.028	-0.04	0.047	0.052	0.018	0.03	0.037	0.04	-0.053	-0.018	0.023	0.004	0.055	0.094	-0.008		42.8	-9594.78	-8710.05	-7652.64
275	0.032	-0.039	-0.013	0.031	0.008	0.02	0.083	0.025	-0.055	-0.002	0.041	-0.022	0.036	0.126	0.023		47.44	-8201.45	-6869.63	-6164.69
274	0.038	0.054	0.049	0.061	0.018	0.018	0.118	0.071	0.046	0.029	0.066	0.022	0.011	0.117	0.065		52.08	-7822.96	-5322.55	-5055.24
273	0	0.034	-0.017	0.062	0.029	-0.015	0.086	0.025	0.054	0.048	0.039	-0.015	0.014	0.024	0.051		56.72	-6659.1	-3711.59	-3342.56
272	-0.025	-0.005	-0.034	0.016	0.085	0.003	0.015	-0.001	0.014	0.023	-0.023	0.038	0.013	-0.039	0.03		61.36	-5457.38	-2427.08	-2140.85
271	-0.063	-0.023	-0.036	-0.029	-0.024	0.021	-0.013	-0.064	0.012	0.012	-0.042	0.037	0.001	-0.053	-0.014		65.99	-4205.99	-1672.46	-1383.86
270	-0.074	0.021	-0.034	-0.085	-0.07	0.069	-0.023	-0.051	-0.021	-0.033	-0.089	0.05	-0.064	-0.028	0.015		70.63	-3020.84	-1419.35	-993.542
269	-0.085	-0.016	-0.065	-0.102	-0.132	0.041	-0.024	-0.082	-0.053	-0.069	-0.094	0.016	-0.071	-0.03	-0.03		75.27	-2046.22	-924.94	-998.273
268	-0.127	-0.005	-0.082	-0.13	-0.162	0.002	-0.054	-0.043	-0.036	-0.129	-0.12	-0.005	-0.069	-0.051	-0.114		79.91	-1698.48	-832.683	-664.727
267	-0.12	-0.053	-0.126	-0.09	-0.099	-0.029	-0.046	-0.01	-0.08	-0.128	-0.069	-0.038	-0.013	-0.044	-0.11		84.55	-946.23	-924.94	-667.092
266	-0.072	-0.108	-0.132	-0.088	-0.09	-0.038	-0.075	-0.012	-0.072	-0.138	-0.071	-0.02	0.011	-0.034	-0.071
265	-0.083	-0.145	-0.188	-0.1	-0.176	-0.04	-0.101	-0.081	-0.045	-0.125	-0.092	-0.059	-0.001	-0.073	-0.066
264	-0.099	-0.16	-0.168	-0.162	-0.18	-0.083	-0.091	-0.119	-0.012	-0.129	-0.106	-0.063	-0.069	-0.084	-0.05
263	-0.061	-0.156	-0.081	-0.15	-0.126	-0.059	-0.032	-0.104	0.039	-0.136	-0.069	-0.071	-0.05	-0.081	0.001
262	-0.071	-0.052	-0.078	-0.112	-0.072	-0.059	-0.01	-0.015	0.078	-0.151	-0.052	-0.055	-0.038	-0.044	-0.013
261	-0.133	-0.03	-0.073	-0.086	-0.002	-0.016	-0.006	-0.06	-0.056	-0.124	-0.041	-0.015	-0.025	0.015	0.003
260	-0.145	-0.053	-0.05	-0.073	-0.057	-0.039	0.011	-0.074	-0.098	-0.111	-0.062	0.02	0.017	0.031	-0.033
259	-0.129	-0.028	-0.034	-0.069	-0.071	0.002	0.019	-0.06	-0.107	-0.114	-0.028	0.033	0.054	0.043	-0.036
258	-0.121	-0.042	-0.017	-0.138	-0.066	-0.008	0.016	-0.093	-0.101	-0.098	0.034	0.03	0.05	0.009	-0.084
257	-0.025	-0.056	-0.007	-0.122	-0.056	0.069	0.02	0.032	-0.034	-0.083	0.134	0.05	0.073	0.002	0.015
256	0.016	-0.004	-0.028	-0.081	-0.071	0.062	-0.013	0.114	0.053	-0.085	0.169	0.045	0.024	0.007	0.076
255	0.001	0.001	-0.056	-0.049	-0.033	0.103	-0.046	0.113	-0.001	-0.048	0.127	0.038	0.039	0.035	0.149
254	-0.024	-0.055	-0.042	-0.038	-0.067	0.056	-0.028	0.103	-0.052	-0.032	0.073	0.022	0.028	-0.003	0.121
253	-0.042	-0.076	0.002	-0.018	-0.056	0.054	0.017	0.076	-0.055	-0.034	0.054	-0.005	0.108	0.022	0.101
252	-0.012	-0.084	0.043	-0.062	0.008	0.07	0.084	0.033	-0.021	0.039	0.046	-0.019	0.153	0.039	0.016
251	-0.031	-0.123	0.054	-0.064	-0.012	0.07	0.117	0.017	-0.005	0.074	0.107	0.016	0.173	0.068	0
250	-0.075	-0.052	0.098	-0.027	0.005	0.071	0.17	-0.001	0.024	0.052	0.163	0.107	0.149	0.137	0.053
249	-0.146	-0.085	0.038	-0.045	-0.045	0.028	0.106	-0.015	-0.046	-0.017	0.127	0.167	0.161	0.136	0.072
248	-0.197	-0.109	0.003	-0.051	-0.084	0.007	0.053	-0.055	-0.109	-0.033	0.131	0.195	0.098	0.054	0.087
247	-0.207	-0.096	-0.065	-0.053	-0.118	-0.043	-0.002	-0.12	-0.129	-0.127	0.113	0.156	0.089	0.05	0.068
246	-0.193	-0.102	-0.124	-0.093	-0.129	-0.05	-0.009	-0.14	-0.106	-0.133	0.061	0.064	0.079	0.057	0.016
245	-0.171	-0.151	-0.195	-0.1	-0.181	-0.135	-0.032	-0.143	-0.094	-0.149	0.016	-0.014	0.026	0.006	-0.003
244	-0.23	-0.233	-0.294	-0.166	-0.246	-0.175	-0.1	-0.189	-0.142	-0.151	-0.054	-0.049	-0.027	-0.013	-0.04
243	-0.266	-0.348	-0.365	-0.283	-0.362	-0.25	-0.186	-0.161	-0.146	-0.171	-0.131	-0.066	-0.011	-0.006	-0.078
242	-0.337	-0.431	-0.448	-0.421	-0.449	-0.32	-0.253	-0.204	-0.215	-0.172	-0.199	-0.104	-0.055	-0.04	-0.072
241	-0.43	-0.486	-0.514	-0.557	-0.54	-0.403	-0.348	-0.27	-0.29	-0.206	-0.185	-0.081	-0.02	-0.006	-0.079
240	-0.612	-0.615	-0.602	-0.718	-0.65	-0.479	-0.432	-0.354	-0.38	-0.23	-0.175	-0.103	-0.013	-0.009	-0.085
239	-0.735	-0.687	-0.705	-0.845	-0.738	-0.603	-0.573	-0.419	-0.385	-0.293	-0.131	-0.098	-0.045	-0.055	-0.054
238	-0.92	-0.863	-0.881	-1.017	-0.88	-0.706	-0.77	-0.529	-0.452	-0.366	-0.175	-0.085	-0.065	-0.079	-0.029
237	-1.144	-1.105	-1.132	-1.191	-1.051	-0.868	-0.916	-0.658	-0.468	-0.469	-0.24	-0.155	-0.119	-0.106	-0.087
236	-1.403	-1.385	-1.386	-1.36	-1.189	-1.009	-0.99	-0.796	-0.574	-0.541	-0.32	-0.194	-0.153	-0.088	-0.094
235	-1.724	-1.696	-1.652	-1.597	-1.478	-1.225	-1.142	-0.986	-0.754	-0.602	-0.431	-0.2	-0.155	-0.079	-0.194
234	-2.037	-2.029	-1.998	-1.917	-1.723	-1.44	-1.257	-1.183	-0.943	-0.698	-0.502	-0.272	-0.273	-0.121	-0.307
233	-2.346	-2.354	-2.331	-2.273	-1.96	-1.708	-1.555	-1.385	-1.103	-0.842	-0.562	-0.387	-0.386	-0.208	-0.411
232	-2.679	-2.676	-2.636	-2.649	-2.276	-1.983	-1.838	-1.575	-1.326	-1.049	-0.746	-0.456	-0.448	-0.323	-0.435
231	-3.018	-2.966	-2.996	-2.949	-2.579	-2.257	-2.062	-1.743	-1.434	-1.169	-0.821	-0.573	-0.495	-0.403	-0.462
230	-3.339	-3.343	-3.253	-3.253	-2.829	-2.506	-2.293	-1.929	-1.553	-1.299	-0.847	-0.638	-0.502	-0.384	-0.473
229	-3.668	-3.634	-3.488	-3.55	-3.176	-2.781	-2.525	-2.106	-1.709	-1.389	-0.942	-0.673	-0.5	-0.369	-0.497
228	-3.973	-3.957	-3.827	-3.877	-3.407	-2.98	-2.663	-2.31	-1.879	-1.492	-1.019	-0.753	-0.632	-0.41	-0.544
227	-4.195	-4.206	-4.082	-4.116	-3.551	-3.098	-2.877	-2.441	-1.947	-1.544	-1.097	-0.804	-0.655	-0.396	-0.601
226	-4.432	-4.402	-4.218	-4.322	-3.664	-3.181	-3.031	-2.564	-2.066	-1.625	-1.203	-0.822	-0.643	-0.434	-0.611
225	-4.646	-4.512	-4.39	-4.449	-3.774	-3.29	-3.146	-2.677	-2.111	-1.685	-1.235	-0.848	-0.643	-0.423	-0.673
224	-4.776	-4.635	-4.567	-4.533	-3.839	-3.382	-3.204	-2.732	-2.204	-1.729	-1.252	-0.844	-0.657	-0.355	-0.672
223	-4.884	-4.686	-4.645	-4.594	-3.986	-3.461	-3.265	-2.765	-2.266	-1.747	-1.278	-0.865	-0.677	-0.34	-0.714
222	-4.94	-4.73	-4.674	-4.581	-4.083	-3.482	-3.291	-2.826	-2.341	-1.762	-1.25	-0.815	-0.716	-0.369	-0.7
221	-4.897	-4.74	-4.692	-4.636	-4.183	-3.507	-3.363	-2.864	-2.361	-1.798	-1.29	-0.877	-0.763	-0.423	-0.754
220	-4.916	-4.768	-4.632	-4.65	-4.191	-3.501	-3.412	-2.887	-2.364	-1.855	-1.312	-0.925	-0.779	-0.511	-0.801
219	-4.893	-4.712	-4.61	-4.633	-4.167	-3.484	-3.442	-2.926	-2.35	-1.917	-1.34	-0.953	-0.806	-0.619	-0.852
218	-4.844	-4.654	-4.661	-4.631	-4.111	-3.504	-3.383	-2.908	-2.354	-1.947	-1.377	-0.954	-0.796	-0.601	-0.798
217	-4.854	-4.662	-4.618	-4.627	-4.12	-3.501	-3.387	-2.961	-2.308	-1.98	-1.398	-1.02	-0.802	-0.586	-0.811
216	-4.794	-4.658	-4.563	-4.593	-4.11	-3.516	-3.401	-3.024	-2.347	-1.985	-1.378	-0.978	-0.798	-0.594	-0.722
215	-4.697	-4.663	-4.558	-4.593	-4.089	-3.588	-3.365	-3.075	-2.394	-1.977	-1.41	-1.003	-0.834	-0.58	-0.743
214	-4.73	-4.636	-4.637	-4.682	-4.126	-3.665	-3.422	-3.094	-2.446	-2.053	-1.468	-1.029	-0.86	-0.622	-0.835
213	-4.696	-4.666	-4.785	-4.769	-4.16	-3.683	-3.52	-3.074	-2.545	-2.113	-1.567	-1.037	-0.893	-0.685	-0.916
212	-4.823	-4.78	-4.974	-4.952	-4.272	-3.81	-3.637	-3.146	-2.632	-2.196	-1.643	-1.071	-0.937	-0.669	-1.004
211	-5.151	-5.026	-5.174	-5.175	-4.466	-3.976	-3.832	-3.322	-2.734	-2.329	-1.743	-1.161	-0.968	-0.67	-1.099
210	-5.426	-5.375	-5.42	-5.4	-4.734	-4.151	-4.046	-3.513	-2.945	-2.467	-1.819	-1.287	-1.02	-0.706	-1.086
209	-5.778	-5.689	-5.727	-5.59	-5.036	-4.4	-4.222	-3.758	-3.137	-2.61	-1.894	-1.373	-1.088	-0.766	-1.097
208	-6.06	-5.982	-5.949	-5.858	-5.322	-4.686	-4.475	-3.934	-3.322	-2.764	-2.005	-1.509	-1.174	-0.864	-1.173
207	-6.141	-6.176	-6.031	-6.026	-5.456	-4.815	-4.64	-3.945	-3.421	-2.826	-2.111	-1.553	-1.171	-0.878	-1.153
206	-6.119	-6.119	-6.027	-6.095	-5.445	-4.854	-4.68	-3.961	-3.365	-2.85	-2.124	-1.558	-1.185	-0.883	-1.163
205	-6.001	-5.945	-5.945	-6.002	-5.299	-4.755	-4.568	-3.96	-3.286	-2.882	-2.143	-1.52	-1.182	-0.883	-1.128
204	-5.597	-5.713	-5.738	-5.779	-5.1	-4.572	-4.374	-3.826	-3.296	-2.903	-2.115	-1.543	-1.239	-0.874	-1.07
203	-5.2	-5.365	-5.443	-5.39	-4.803	-4.29	-4.084	-3.717	-3.21	-2.844	-2.056	-1.542	-1.263	-0.857	-0.993
202	-4.611	-4.828	-4.883	-4.832	-4.342	-3.962	-3.729	-3.424	-3.038	-2.689	-1.939	-1.555	-1.28	-0.815	-0.955
201	-3.901	-4.054	-4.095	-4.11	-3.691	-3.509	-3.245	-2.97	-2.777	-2.485	-1.839	-1.499	-1.207	-0.783	-0.853
200	-2.911	-3.013	-3.128	-3.15	-2.864	-2.835	-2.586	-2.455	-2.379	-2.177	-1.698	-1.386	-1.099	-0.724	-0.755
199	-1.722	-1.719	-1.884	-1.876	-1.833	-1.948	-1.761	-1.851	-1.89	-1.812	-1.47	-1.203	-0.955	-0.661	-0.579
198	-0.163	-0.282	-0.404	-0.501	-0.649	-0.982	-0.853	-1.123	-1.358	-1.439	-1.197	-0.948	-0.779	-0.502	-0.388
197	1.366	1.185	1.112	0.909	0.582	0.076	0.065	-0.377	-0.729	-1.081	-0.894	-0.738	-0.566	-0.299	-0.177
196	2.789	2.617	2.491	2.285	1.738	1.038	0.954	0.4	-0.148	-0.704	-0.525	-0.51	-0.441	-0.154	-0.02
195	4.115	3.939	3.725	3.554	2.85	1.978	1.764	1.141	0.509	-0.266	-0.19	-0.24	-0.231	-0.049	0.198
194	5.284	5.033	4.777	4.602	3.706	2.794	2.52	1.833	1.045	0.287	0.102	0.012	0.003	0.083	0.442
193	6.196	5.974	5.658	5.555	4.442	3.522	3.157	2.465	1.507	0.782	0.406	0.239	0.228	0.178	0.652
192	6.942	6.677	6.424	6.249	5.091	4.07	3.767	2.868	1.836	1.195	0.654	0.478	0.453	0.301	0.839
191	7.471	7.25	7.025	6.765	5.62	4.474	4.228	3.224	2.175	1.44	0.889	0.606	0.618	0.456	0.954
190	7.693	7.551	7.279	7.086	5.914	4.696	4.555	3.365	2.33	1.618	1.075	0.728	0.63	0.488	0.98
189	7.748	7.662	7.389	7.225	6.015	4.873	4.622	3.404	2.488	1.68	1.204	0.831	0.679	0.52	0.967
188	7.664	7.538	7.354	7.074	5.945	4.83	4.552	3.414	2.504	1.754	1.21	0.854	0.707	0.545	0.945
187	7.463	7.273	7.137	6.858	5.842	4.743	4.371	3.439	2.521	1.778	1.248	0.909	0.718	0.541	0.93
186	7.047	6.817	6.8	6.522	5.534	4.489	4.171	3.25	2.393	1.741	1.253	0.929	0.666	0.529	0.901
185	6.6	6.343	6.283	6.092	5.131	4.178	3.815	3.027	2.279	1.571	1.153	0.779	0.567	0.509	0.803
184	5.998	5.825	5.675	5.617	4.638	3.828	3.449	2.73	2.002	1.367	1.023	0.66	0.534	0.407	0.784
183	5.313	5.203	5.106	5.045	4.035	3.429	3.003	2.402	1.638	1.104	0.899	0.59	0.462	0.335	0.652
182	4.685	4.58	4.498	4.435	3.491	3.026	2.565	1.996	1.366	0.966	0.588	0.417	0.396	0.274	0.515
181	3.959	3.814	3.73	3.692	2.958	2.431	2.004	1.542	1.02	0.66	0.244	0.215	0.119	0.072	0.337
180	3.574	3.46	3.317	3.338	2.606	2.149	1.917	1.287	0.963	0.512	0.098	0.337	0.173	0.012	0.546
179	2.758	2.502	2.622	2.572	1.715	1.574	1.128	0.793	0.285	-0.076	-0.07	0.15	-0.841	0.069	0.211
178	2.037	1.946	1.976	1.498	1.118	0.527	1.1	-0.018	0.436	0.157	-0.097	-0.255	-0.999	-0.588	0.217
177	1.707	1.006	1.401	1.083	0.397	0.642	0.511	-0.31	-0.47	-0.413	0.552				-0.274
176	1.92	0.788	1.724	1.386	-0.438

## Sheet: Fig. 2a
TH			TH+DNAJC12			TH SEC-MALS - UV			TH SEC-MALS - MW			TH:DNAJC12 SEC-MALS - UV			TH:DNAJC12 SEC-MALS - MW
Elution Volume (mL)	Absorbance (280 nm)		Elution Volume (mL)	Absorbance (280 nm)		Elution Volume (mL)	Absorbance (280 nm)		Elution Volume (mL)	MW(Da)		Elution Volume (mL)	Absorbance (280 nm)		Elution Volume (mL)	MW(Da)
-0.00718	-0.194823		-0.007166	0.074995		0.0188833	0.00234461		10.5283	200342		0.0168333	0.00149337		9.86466	252699
-0.006334	-0.196011		-0.006335	0.087412		0.0229782	0.00244682		10.5324	201613		0.0209282	0.00155738		9.86876	252797
-0.005489	-0.196237		-0.005503	0.088048		0.0270731	0.00254816		10.5365	201784		0.0250231	0.00162074		9.87285	252948
-0.004643	-0.196362		-0.004671	0.088245		0.031168	0.00264836		10.5406	201937		0.029118	0.00168327		9.87694	253042
-0.003798	-0.19691		-0.003839	0.088036		0.0352629	0.00274716		10.5447	202020		0.0332129	0.0017448		9.88104	253165
-0.002952	-0.196229		-0.003007	0.088456		0.0393578	0.0028443		10.5488	202129		0.0373078	0.0018052		9.88513	253293
-0.002107	-0.19577		-0.002175	0.088941		0.0434527	0.00293957		10.5528	202470		0.0414027	0.00186431		9.88923	253676
-0.001261	-0.196001		-0.001343	0.089882		0.0475476	0.00303277		10.5569	203009		0.0454976	0.00192202		9.89332	254232
-0.000416	-0.195607		-0.000511	0.090786		0.0516425	0.00312371		10.561	203424		0.0495925	0.00197821		9.89742	254548
0.00043	-0.195223		0.000321	0.091057		0.0557374	0.00321223		10.5651	203785		0.0536874	0.0020328		9.90151	254745
0.001275	-0.195567		0.001153	0.091277		0.0598323	0.00329821		10.5692	204076		0.0577822	0.00208571		9.90561	254927
0.002121	-0.1962		0.001985	0.091419		0.0639272	0.00338154		10.5733	204514		0.0618771	0.00213688		9.9097	255209
0.002966	-0.195746		0.002817	0.091209		0.068022	0.00346211		10.5774	204792		0.065972	0.00218625		9.9138	255509
0.003812	-0.194727		0.003648	0.091174		0.0721169	0.00353987		10.5815	204929		0.0700669	0.00223379		9.91789	255836
0.004657	-0.194044		0.00448	0.091109		0.0762118	0.00361477		10.5856	205227		0.0741618	0.00227949		9.92199	256147
0.005503	-0.193617		0.005312	0.090721		0.0803067	0.00368677		10.5897	205589		0.0782567	0.00232332		9.92608	256385
0.006348	-0.193646		0.006144	0.090688		0.0844016	0.00375587		10.5938	205790		0.0823516	0.00236529		9.93018	256615
0.007194	-0.193892		0.006976	0.09135		0.0884965	0.00382206		10.5979	206112		0.0864465	0.0024054		9.93427	256903
0.008039	-0.194134		0.007808	0.092013		0.0925914	0.00388537		10.602	206689		0.0905414	0.00244369		9.93837	257110
0.008885	-0.194502		0.00864	0.092049		0.0966863	0.00394583		10.6061	207055		0.0946363	0.00248016		9.94246	257297
0.00973	-0.194768		0.009472	0.092112		0.100781	0.00400348		10.6102	207340		0.0987312	0.00251485		9.94656	257543
0.010576	-0.195028		0.010304	0.092113		0.104876	0.00405836		10.6143	207811		0.102826	0.0025478		9.95065	257786
0.011421	-0.194964		0.011136	0.092333		0.108971	0.00411055		10.6184	208364		0.106921	0.00257905		9.95475	258134
0.012267	-0.195206		0.011968	0.092587		0.113066	0.00416011		10.6225	208734		0.111016	0.00260865		9.95884	258556
0.013112	-0.195132		0.0128	0.092646		0.117161	0.00420711		10.6266	208959		0.115111	0.00263664		9.96294	258951
0.013958	-0.194784		0.013631	0.092529		0.121256	0.00425163		10.6306	209175		0.119206	0.00266307		9.96703	259373
0.014803	-0.194975		0.014463	0.092621		0.125351	0.00429376		10.6347	209522		0.123301	0.00268799		9.97113	259892
0.015649	-0.195093		0.015295	0.093084		0.129445	0.00433357		10.6388	209886		0.127395	0.00271146		9.97522	260396
0.016494	-0.194955		0.016127	0.093467		0.13354	0.00437115		10.6429	210169		0.13149	0.00273353		9.97932	260715
0.01734	-0.195285		0.016959	0.093472		0.137635	0.0044066		10.647	210452		0.135585	0.00275425		9.98341	260951
0.018185	-0.195468		0.017791	0.093512		0.14173	0.00443999		10.6511	210780		0.13968	0.00277366		9.98751	261187
0.019031	-0.195813		0.018623	0.093225		0.145825	0.00447142		10.6552	211168		0.143775	0.00279183		9.9916	261354
0.019876	-0.195587		0.019455	0.092642		0.14992	0.00450097		10.6593	211524		0.14787	0.00280879		9.9957	261513
0.020722	-0.195433		0.020287	0.092646		0.154015	0.00452873		10.6634	211852		0.151965	0.0028246		9.99979	261688
0.021567	-0.196035		0.021119	0.092789		0.15811	0.00455479		10.6675	212161		0.15606	0.00283931		10.0039	261890
0.022413	-0.196613		0.021951	0.092098		0.162205	0.00457921		10.6716	212526		0.160155	0.00285297		10.008	262077
0.023258	-0.196873		0.022783	0.090626		0.166299	0.0046021		10.6757	212874		0.164249	0.00286561		10.0121	262310
0.024104	-0.196817		0.023615	0.089481		0.170394	0.00462351		10.6798	213188		0.168344	0.00287727		10.0162	262641
0.024949	-0.197084		0.024446	0.088656		0.174489	0.00464354		10.6839	213493		0.172439	0.00288802		10.0203	262923
0.025795	-0.197309		0.025278	0.087694		0.178584	0.00466225		10.688	213796		0.176534	0.00289787		10.0244	263189
0.02664	-0.197562		0.02611	0.087017		0.182679	0.00467972		10.6921	214090		0.180629	0.00290688		10.0285	263427
0.027486	-0.19744		0.026942	0.085905		0.186774	0.00469601		10.6962	214403		0.184724	0.00291508		10.0326	263621
0.028331	-0.197279		0.027774	0.085222		0.190869	0.00471119		10.7003	214739		0.188819	0.00292251		10.0366	263772
0.029177	-0.197302		0.028606	0.084782		0.194964	0.00472533		10.7044	215055		0.192914	0.0029292		10.0407	263931
0.030023	-0.1975		0.029438	0.083859		0.199059	0.00473848		10.7085	215342		0.197009	0.0029352		10.0448	264099
0.030868	-0.19601		0.03027	0.082274		0.203154	0.00475071		10.7125	215665		0.201103	0.00294053		10.0489	264297
0.031714	-0.196086		0.031102	0.0815		0.207248	0.00476207		10.7166	216017		0.205198	0.00294523		10.053	264504
0.032559	-0.195948		0.031934	0.080896		0.211343	0.00477261		10.7207	216334		0.209293	0.00294932		10.0571	264699
0.033405	-0.196338		0.032766	0.079948		0.215438	0.00478239		10.7248	216724		0.213388	0.00295284		10.0612	264903
0.03425	-0.196167		0.033598	0.079067		0.219533	0.00479144		10.7289	217112		0.217483	0.00295583		10.0653	265126
0.035096	-0.196083		0.034429	0.078275		0.223628	0.00479983		10.733	217465		0.221578	0.0029583		10.0694	265313
0.035941	-0.196085		0.035261	0.077903		0.227723	0.00480758		10.7371	217941		0.225673	0.00296028		10.0735	265586
0.036787	-0.195448		0.036093	0.077173		0.231818	0.00481475		10.7412	218369		0.229768	0.0029618		10.0776	265949
0.037632	-0.194765		0.036925	0.076284		0.235913	0.00482136		10.7453	218745		0.233863	0.00296289		10.0817	266368
0.038478	-0.193798		0.037757	0.075941		0.240008	0.00482745		10.7494	219027		0.237957	0.00296357		10.0858	266750
0.039323	-0.194361		0.038589	0.075124		0.244102	0.00483306		10.7535	219357		0.242052	0.00296385		10.0899	266952
0.040169	-0.19407		0.039421	0.074837		0.248197	0.00483822		10.7576	219750		0.246147	0.00296377		10.094	267106
0.041014	-0.194771		0.040253	0.073447		0.252292	0.00484294		10.7617	220177		0.250242	0.00296334		10.0981	267331
0.04186	-0.194185		0.041085	0.072314		0.256387	0.00484727		10.7658	220412		0.254337	0.00296257		10.1022	267623
0.042705	-0.19025		0.041917	0.072087		0.260482	0.00485122		10.7699	220683		0.258432	0.0029615		10.1063	267777
0.043551	-0.185209		0.042749	0.073016		0.264577	0.00485481		10.774	221047		0.262527	0.00296013		10.1104	267936
0.044396	-0.177832		0.043581	0.073114		0.268672	0.00485807		10.7781	221398		0.266622	0.00295848		10.1144	268264
0.045242	-0.172791		0.044412	0.073736		0.272767	0.00486101		10.7822	221628		0.270717	0.00295656		10.1185	268707
0.046087	-0.166715		0.045244	0.074846		0.276862	0.00486365		10.7863	221922		0.274811	0.00295439		10.1226	269222
0.046933	-0.155338		0.046076	0.075904		0.280956	0.00486601		10.7903	222345		0.278906	0.00295198		10.1267	269728
0.047778	-0.144182		0.046908	0.078627		0.285051	0.00486809		10.7944	222675		0.283001	0.00294934		10.1308	270081
0.048624	-0.132245		0.04774	0.081742		0.289146	0.00486992		10.7985	222912		0.287096	0.00294649		10.1349	270368
0.049469	-0.119687		0.048572	0.084933		0.293241	0.00487151		10.8026	223147		0.291191	0.00294343		10.139	270571
0.050315	-0.103565		0.049404	0.086395		0.297336	0.00487286		10.8067	223434		0.295286	0.00294017		10.1431	270819
0.05116	-0.093176		0.050236	0.087647		0.301431	0.00487398		10.8108	223916		0.299381	0.00293673		10.1472	271075
0.052006	-0.076609		0.051068	0.089601		0.305526	0.00487489		10.8149	224522		0.303476	0.00293311		10.1513	271237
0.052851	-0.061895		0.0519	0.093787		0.309621	0.00487559		10.819	224992		0.307571	0.00292933		10.1554	271389
0.053697	-0.052548		0.052732	0.096087		0.313716	0.00487609		10.8231	225412		0.311666	0.00292539		10.1595	271526
0.054542	-0.041269		0.053564	0.100038		0.31781	0.0048764		10.8272	225906		0.31576	0.00292129		10.1636	271639
0.055388	-0.032227		0.054395	0.103175		0.321905	0.00487652		10.8313	226206		0.319855	0.00291705		10.1677	271926
0.056233	-0.026636		0.055227	0.104081		0.326	0.00487646		10.8354	226354		0.32395	0.00291268		10.1718	272373
0.057079	-0.019876		0.056059	0.104178		0.330095	0.00487623		10.8395	226476		0.328045	0.00290818		10.1759	272696
0.057924	-0.01283		0.056891	0.102878		0.33419	0.00487582		10.8436	226615		0.33214	0.00290356		10.18	272768
0.05877	-0.005093		0.057723	0.101913		0.338285	0.00487525		10.8477	226870		0.336235	0.00289883		10.1841	272849
0.059615	0.002024		0.058555	0.102479		0.34238	0.00487452		10.8518	227141		0.34033	0.00289399		10.1882	272997
0.060461	0.011397		0.059387	0.103878		0.346475	0.00487363		10.8559	227318		0.344425	0.00288905		10.1923	273193
0.061306	0.019163		0.060219	0.104999		0.35057	0.00487258		10.86	227485		0.34852	0.00288402		10.1963	273380
0.062152	0.024344		0.061051	0.105856		0.354665	0.00487137		10.8641	227720		0.352614	0.00287891		10.2004	273768
0.062997	0.032408		0.061883	0.106402		0.358759	0.00487002		10.8682	227987		0.356709	0.00287372		10.2045	274111
0.063843	0.041801		0.062715	0.107848		0.362854	0.00486851		10.8722	228206		0.360804	0.00286846		10.2086	274117
0.064688	0.047854		0.063547	0.111331		0.366949	0.00486686		10.8763	228434		0.364899	0.00286313		10.2127	274164
0.065534	0.056223		0.064379	0.113841		0.371044	0.00486505		10.8804	228786		0.368994	0.00285774		10.2168	274329
0.066379	0.06788		0.06521	0.114796		0.375139	0.0048631		10.8845	229276		0.373089	0.00285229		10.2209	274626
0.067225	0.075949		0.066042	0.117228		0.379234	0.004861		10.8886	229825		0.377184	0.0028468		10.225	274871
0.06807	0.085968		0.066874	0.118876		0.383329	0.00485875		10.8927	230197		0.381279	0.00284126		10.2291	274921
0.068916	0.097737		0.067706	0.120212		0.387424	0.00485635		10.8968	230394		0.385374	0.00283568		10.2332	275120
0.069761	0.10503		0.068538	0.122965		0.391519	0.0048538		10.9009	230581		0.389468	0.00283007		10.2373	275531
0.070607	0.10998		0.06937	0.123552		0.395613	0.00485111		10.905	230860		0.393563	0.00282442		10.2414	276052
0.071452	0.115753		0.070202	0.123715		0.399708	0.00484826		10.9091	231140		0.397658	0.00281875		10.2455	276514
0.072298	0.119379		0.071034	0.124061		0.403803	0.00484527		10.9132	231307		0.401753	0.00281305		10.2496	276928
0.073143	0.121521		0.071866	0.12454		0.407898	0.00484213		10.9173	231496		0.405848	0.00280734		10.2537	277075
0.073989	0.124161		0.072698	0.124403		0.411993	0.00483884		10.9214	231877		0.409943	0.00280161		10.2578	277295
0.074834	0.127372		0.07353	0.124279		0.416088	0.00483541		10.9255	232220		0.414038	0.00279586		10.2619	277830
0.07568	0.133308		0.074362	0.123994		0.420183	0.00483183		10.9296	232445		0.418133	0.0027901		10.266	278529
0.076525	0.142256		0.075193	0.123862		0.424278	0.00482811		10.9337	233106		0.422228	0.00278434		10.2701	278717
0.077371	0.146818		0.076025	0.126024		0.428373	0.00482425		10.9378	233827		0.426322	0.00277857		10.2741	278842
0.078216	0.151698		0.076857	0.125912		0.432467	0.00482025		10.9419	233831		0.430417	0.0027728		10.2782	279204
0.079062	0.156418		0.077689	0.129179		0.436562	0.00481612		10.946	233854		0.434512	0.00276704		10.2823	279682
0.079907	0.16279		0.078521	0.133752		0.440657	0.00481187		10.95	231230		0.438607	0.00276128		10.2864	278554
0.080753	0.165683		0.079353	0.134133		0.444752	0.0048075					0.442702	0.00275552
0.081598	0.16783		0.080185	0.134139		0.448847	0.00480302					0.446797	0.00274978
0.082444	0.177447		0.081017	0.135182		0.452942	0.00479842					0.450892	0.00274406
0.083289	0.183893		0.081849	0.134793		0.457037	0.00479373					0.454987	0.00273835
0.084135	0.185793		0.082681	0.135322		0.461132	0.00478895					0.459082	0.00273267
0.08498	0.185651		0.083513	0.134667		0.465227	0.00478409					0.463176	0.00272701
0.085826	0.179736		0.084345	0.1327		0.469322	0.00477916					0.467271	0.00272138
0.086671	0.17452		0.085176	0.131273		0.473416	0.00477416					0.471366	0.00271579
0.087517	0.170077		0.086008	0.130135		0.477511	0.00476911					0.475461	0.00271024
0.088362	0.163552		0.08684	0.128714		0.481606	0.00476402					0.479556	0.00270472
0.089208	0.154623		0.087672	0.130593		0.485701	0.00475889					0.483651	0.00269926
0.090053	0.148156		0.088504	0.127623		0.489796	0.00475374					0.487746	0.00269384
0.090899	0.143697		0.089336	0.123995		0.493891	0.00474857					0.491841	0.00268848
0.091744	0.130161		0.090168	0.12101		0.497986	0.00474339					0.495936	0.00268317
0.09259	0.12253		0.091	0.121018		0.502081	0.00473822					0.500031	0.00267792
0.093435	0.10696		0.091832	0.119285		0.506176	0.00473305					0.504125	0.00267274
0.094281	0.091438		0.092664	0.11687		0.51027	0.0047279					0.50822	0.00266761
0.095126	0.083316		0.093496	0.111881		0.514365	0.00472277					0.512315	0.00266256
0.095972	0.073581		0.094328	0.110866		0.51846	0.00471767					0.51641	0.00265757
0.096817	0.066064		0.09516	0.112146		0.522555	0.0047126					0.520505	0.00265265
0.097663	0.062475		0.095991	0.107625		0.52665	0.00470757					0.5246	0.0026478
0.098508	0.056229		0.096823	0.106132		0.530745	0.00470257					0.528695	0.00264302
0.099354	0.049679		0.097655	0.105476		0.53484	0.00469762					0.53279	0.00263831
0.100199	0.044769		0.098487	0.105389		0.538935	0.0046927					0.536885	0.00263367
0.101045	0.042234		0.099319	0.105421		0.54303	0.00468783					0.540979	0.0026291
0.10189	0.035025		0.100151	0.104921		0.547124	0.004683					0.545074	0.00262459
0.102736	0.028179		0.100983	0.103358		0.551219	0.00467821					0.549169	0.00262015
0.103581	0.023985		0.101815	0.102136		0.555314	0.00467347					0.553264	0.00261577
0.104427	0.01944		0.102647	0.101435		0.559409	0.00466876					0.557359	0.00261145
0.105272	0.01345		0.103479	0.100774		0.563504	0.00466408					0.561454	0.00260719
0.106118	0.009726		0.104311	0.099862		0.567599	0.00465945					0.565549	0.00260298
0.106963	0.004038		0.105143	0.096943		0.571694	0.00465484					0.569644	0.00259883
0.107809	-0.005182		0.105974	0.095448		0.575789	0.00465026					0.573739	0.00259472
0.108654	-0.011182		0.106806	0.094811		0.579884	0.0046457					0.577833	0.00259066
0.1095	-0.018643		0.107638	0.092297		0.583979	0.00464117					0.581928	0.00258663
0.110345	-0.028436		0.10847	0.091084		0.588073	0.00463665					0.586023	0.00258265
0.111191	-0.033258		0.109302	0.090069		0.592168	0.00463206					0.590118	0.00257863
0.112036	-0.035661		0.110134	0.088075		0.596263	0.00462748					0.594213	0.00257465
0.112882	-0.036874		0.110966	0.088553		0.600358	0.00462292					0.598308	0.0025707
0.113727	-0.040024		0.111798	0.090076		0.604453	0.00461838					0.602403	0.00256676
0.114573	-0.039225		0.11263	0.09104		0.608548	0.00461385					0.606498	0.00256286
0.115418	-0.03812		0.113462	0.092445		0.612643	0.00460933					0.610593	0.00255896
0.116264	-0.037315		0.114294	0.094113		0.616738	0.00460481					0.614687	0.00255509
0.117109	-0.037779		0.115126	0.095417		0.620833	0.00460031					0.618782	0.00255123
0.117955	-0.042315		0.115957	0.097454		0.624927	0.00459582					0.622877	0.00254737
0.1188	-0.046064		0.116789	0.098358		0.629022	0.00459134					0.626972	0.00254353
0.119646	-0.045854		0.117621	0.097295		0.633117	0.00458687					0.631067	0.00253968
0.120491	-0.047189		0.118453	0.098256		0.637212	0.00458241					0.635162	0.00253585
0.121337	-0.048359		0.119285	0.096758		0.641307	0.00457796					0.639257	0.00253201
0.122182	-0.0485		0.120117	0.095116		0.645402	0.00457353					0.643352	0.00252817
0.123028	-0.044743		0.120949	0.097145		0.649497	0.00456911					0.647447	0.00252434
0.123873	-0.044727		0.121781	0.099925		0.653592	0.00456472					0.651541	0.0025205
0.124719	-0.045919		0.122613	0.102743		0.657687	0.00456034					0.655636	0.00251666
0.125564	-0.042319		0.123445	0.106981		0.661781	0.00455598					0.659731	0.00251282
0.12641	-0.031234		0.124277	0.111214		0.665876	0.00455165					0.663826	0.00250898
0.127255	-0.012224		0.125109	0.118695		0.669971	0.00454735					0.667921	0.00250514
0.128101	0.00548		0.125941	0.133693		0.674066	0.00454306					0.672016	0.00250129
0.128946	0.02214		0.126772	0.145868		0.678161	0.0045388					0.676111	0.00249744
0.129792	0.038675		0.127604	0.160129		0.682256	0.00453457					0.680206	0.00249358
0.130637	0.058262		0.128436	0.176503		0.686351	0.00453036					0.684301	0.00248972
0.131483	0.080699		0.129268	0.192333		0.690446	0.00452617					0.688396	0.00248585
0.132328	0.104233		0.1301	0.215746		0.694541	0.00452201					0.69249	0.00248197
0.133174	0.132675		0.130932	0.242022		0.698636	0.00451786					0.696585	0.00247809
0.134019	0.167445		0.131764	0.270673		0.70273	0.00451373					0.70068	0.00247419
0.134865	0.206718		0.132596	0.302131		0.706825	0.00450961					0.704775	0.00247029
0.13571	0.248702		0.133428	0.340098		0.71092	0.00450549					0.70887	0.00246636
0.136556	0.294112		0.13426	0.380376		0.715015	0.00450137					0.712965	0.00246242
0.137401	0.342701		0.135092	0.423334		0.71911	0.00449724					0.71706	0.00245845
0.138247	0.39303		0.135924	0.467201		0.723205	0.0044931					0.721155	0.00245447
0.139093	0.445113		0.136755	0.509533		0.7273	0.00448894					0.72525	0.00245045
0.139938	0.499946		0.137587	0.560126		0.731395	0.00448475					0.729344	0.00244641
0.140784	0.557473		0.138419	0.611946		0.73549	0.00448052					0.733439	0.00244233
0.141629	0.614374		0.139251	0.665328		0.739584	0.00447625					0.737534	0.00243822
0.142475	0.669652		0.140083	0.720773		0.743679	0.00447192					0.741629	0.00243407
0.14332	0.726959		0.140915	0.7782		0.747774	0.00446753					0.745724	0.00242988
0.144166	0.785346		0.141747	0.835132		0.751869	0.00446308					0.749819	0.00242565
0.145011	0.845559		0.142579	0.891808		0.755964	0.00445855					0.753914	0.00242138
0.145857	0.905007		0.143411	0.94938		0.760059	0.00445394					0.758009	0.00241706
0.146702	0.964366		0.144243	1.00725		0.764154	0.00444924					0.762104	0.0024127
0.147548	1.02341		0.145075	1.06688		0.768249	0.00444446					0.766198	0.00240829
0.148393	1.08405		0.145907	1.12464		0.772344	0.00443957					0.770293	0.00240385
0.149239	1.14331		0.146738	1.1826		0.776438	0.00443459					0.774388	0.00239936
0.150084	1.2027		0.14757	1.23918		0.780533	0.00442951					0.778483	0.00239484
0.15093	1.26304		0.148402	1.296		0.784628	0.00442433					0.782578	0.00239028
0.151775	1.32176		0.149234	1.35438		0.788723	0.00441904					0.786673	0.0023857
0.152621	1.38103		0.150066	1.41338		0.792818	0.00441366					0.790768	0.00238109
0.153466	1.43971		0.150898	1.47191		0.796913	0.00440818					0.794863	0.00237646
0.154312	1.4988		0.15173	1.52962		0.801008	0.0044026					0.798958	0.00237181
0.155157	1.55771		0.152562	1.58718		0.805103	0.00439693					0.803052	0.00236716
0.156003	1.61609		0.153394	1.64259		0.809198	0.00439118					0.807147	0.0023625
0.156848	1.67342		0.154226	1.69817		0.813293	0.00438535					0.811242	0.00235784
0.157694	1.73158		0.155058	1.75458		0.817387	0.00437945					0.815337	0.00235319
0.158539	1.7886		0.15589	1.81045		0.821482	0.00437349					0.819432	0.00234856
0.159385	1.84616		0.156722	1.86624		0.825577	0.00436747					0.823527	0.00234395
0.16023	1.90389		0.157553	1.92092		0.829672	0.00436141					0.827622	0.00233936
0.161076	1.96167		0.158385	1.97559		0.833767	0.00435531					0.831717	0.00233481
0.161921	2.0175		0.159217	2.03292		0.837862	0.00434919					0.835812	0.0023303
0.162767	2.07296		0.160049	2.08942		0.841957	0.00434304					0.839906	0.00232582
0.163612	2.12604		0.160881	2.14446		0.846052	0.00433688					0.844001	0.0023214
0.164458	2.17476		0.161713	2.19854		0.850147	0.00433073					0.848096	0.00231702
0.165303	2.22465		0.162545	2.25243		0.854241	0.00432458					0.852191	0.00231269
0.166149	2.27782		0.163377	2.30506		0.858336	0.00431844					0.856286	0.00230841
0.166994	2.33068		0.164209	2.35714		0.862431	0.00431233					0.860381	0.00230419
0.16784	2.37882		0.165041	2.40948		0.866526	0.00430626					0.864476	0.00230001
0.168685	2.41681		0.165873	2.46064		0.870621	0.00430022					0.868571	0.00229589
0.169531	2.45647		0.166705	2.50802		0.874716	0.00429422					0.872666	0.00229182
0.170376	2.49999		0.167536	2.54938		0.878811	0.00428828					0.876761	0.0022878
0.171222	2.5399		0.168368	2.59475		0.882906	0.00428239					0.880855	0.00228382
0.172067	2.57713		0.1692	2.63607		0.887001	0.00427655					0.88495	0.00227988
0.172913	2.61051		0.170032	2.67407		0.891095	0.00427078					0.889045	0.00227598
0.173758	2.64098		0.170864	2.70939		0.89519	0.00426508					0.89314	0.00227211
0.174604	2.6672		0.171696	2.74035		0.899285	0.00425944					0.897235	0.00226826
0.175449	2.68886		0.172528	2.76802		0.90338	0.00425386					0.90133	0.00226443
0.176295	2.70768		0.17336	2.79238		0.907475	0.00424836					0.905425	0.0022606
0.17714	2.72406		0.174192	2.81286		0.91157	0.00424292					0.90952	0.00225679
0.177986	2.73764		0.175024	2.83007		0.915665	0.00423755					0.913615	0.00225297
0.178831	2.7476		0.175856	2.84424		0.91976	0.00423224					0.917709	0.00224913
0.179677	2.75386		0.176688	2.85696		0.923855	0.00422701					0.921804	0.00224528
0.180522	2.75836		0.177519	2.86571		0.92795	0.00422184					0.925899	0.00224141
0.181368	2.76195		0.178351	2.87127		0.932044	0.00421673					0.929994	0.0022375
0.182213	2.76316		0.179183	2.87617		0.936139	0.00421168					0.934089	0.00223355
0.183059	2.76209		0.180015	2.87922		0.940234	0.00420669					0.938184	0.00222955
0.183904	2.7605		0.180847	2.87976		0.944329	0.00420176					0.942279	0.0022255
0.18475	2.75992		0.181679	2.87939		0.948424	0.00419688					0.946374	0.0022214
0.185595	2.75863		0.182511	2.87879		0.952519	0.00419206					0.950469	0.00221723
0.186441	2.75624		0.183343	2.87778		0.956614	0.00418728					0.954563	0.00221299
0.187286	2.75433		0.184175	2.87612		0.960709	0.00418255					0.958658	0.00220869
0.188132	2.75105		0.185007	2.87527		0.964804	0.00417787					0.962753	0.00220431
0.188977	2.7476		0.185839	2.87447		0.968898	0.00417323					0.966848	0.00219986
0.189823	2.74527		0.186671	2.87262		0.972993	0.00416863					0.970943	0.00219533
0.190668	2.74278		0.187502	2.87082		0.977088	0.00416406					0.975038	0.00219073
0.191514	2.7392		0.188334	2.86992		0.981183	0.00415953					0.979133	0.00218604
0.192359	2.73539		0.189166	2.87035		0.985278	0.00415503					0.983228	0.00218128
0.193205	2.73251		0.189998	2.87107		0.989373	0.00415056					0.987323	0.00217645
0.19405	2.72946		0.19083	2.87039		0.993468	0.00414612					0.991417	0.00217154
0.194896	2.72594		0.191662	2.86688		0.997563	0.00414171					0.995512	0.00216657
0.195741	2.72207		0.192494	2.86692		1.00166	0.00413731					0.999607	0.00216152
0.196587	2.71992		0.193326	2.86898		1.00575	0.00413293					1.0037	0.00215641
0.197432	2.71809		0.194158	2.86933		1.00985	0.00412858					1.0078	0.00215123
0.198278	2.7162		0.19499	2.87168		1.01394	0.00412424					1.01189	0.002146
0.199123	2.71361		0.195822	2.87311		1.01804	0.00411991					1.01599	0.00214072
0.199969	2.70899		0.196654	2.87418		1.02213	0.0041156					1.02008	0.00213538
0.200814	2.70512		0.197486	2.87562		1.02623	0.0041113					1.02418	0.00213001
0.20166	2.70123		0.198317	2.87828		1.03032	0.00410701					1.02827	0.00212459
0.202505	2.69688		0.199149	2.87972		1.03442	0.00410274					1.03237	0.00211914
0.203351	2.69433		0.199981	2.88064		1.03851	0.00409847					1.03646	0.00211366
0.204196	2.69221		0.200813	2.88014		1.04261	0.00409421					1.04056	0.00210815
0.205042	2.68761		0.201645	2.88095		1.0467	0.00408996					1.04465	0.00210262
0.205887	2.68385		0.202477	2.88262		1.0508	0.00408572					1.04875	0.00209707
0.206733	2.67883		0.203309	2.88389		1.05489	0.00408148					1.05284	0.00209151
0.207578	2.67331		0.204141	2.88456		1.05899	0.00407726					1.05694	0.00208594
0.208424	2.66864		0.204973	2.88504		1.06308	0.00407304					1.06103	0.00208036
0.209269	2.66437		0.205805	2.88494		1.06718	0.00406883					1.06513	0.00207478
0.210115	2.65996		0.206637	2.88477		1.07127	0.00406463					1.06922	0.0020692
0.21096	2.65445		0.207469	2.88425		1.07537	0.00406044					1.07332	0.00206361
0.211806	2.64923		0.2083	2.88419		1.07946	0.00405626					1.07741	0.00205803
0.212651	2.64528		0.209132	2.88275		1.08356	0.00405209					1.08151	0.00205245
0.213497	2.6397		0.209964	2.88115		1.08765	0.00404792					1.0856	0.00204688
0.214342	2.63417		0.210796	2.88007		1.09175	0.00404375					1.08969	0.0020413
0.215188	2.62698		0.211628	2.87869		1.09584	0.00403959					1.09379	0.00203573
0.216033	2.62076		0.21246	2.87665		1.09994	0.00403543					1.09788	0.00203017
0.216879	2.61476		0.213292	2.87368		1.10403	0.00403126					1.10198	0.00202461
0.217724	2.60798		0.214124	2.87106		1.10812	0.0040271					1.10607	0.00201905
0.21857	2.60031		0.214956	2.86796		1.11222	0.00402292					1.11017	0.00201349
0.219415	2.59178		0.215788	2.86297		1.11631	0.00401873					1.11426	0.00200794
0.220261	2.58239		0.21662	2.8573		1.12041	0.00401453					1.11836	0.00200238
0.221106	2.57107		0.217452	2.85112		1.1245	0.0040103					1.12245	0.00199683
0.221952	2.5594		0.218283	2.8438		1.1286	0.00400604					1.12655	0.00199127
0.222797	2.54748		0.219115	2.83737		1.13269	0.00400175					1.13064	0.00198572
0.223643	2.53551		0.219947	2.83065		1.13679	0.00399743					1.13474	0.00198016
0.224488	2.52358		0.220779	2.82222		1.14088	0.00399305					1.13883	0.00197461
0.225334	2.51124		0.221611	2.81359		1.14498	0.00398863					1.14293	0.00196906
0.226179	2.49864		0.222443	2.80566		1.14907	0.00398414					1.14702	0.00196352
0.227025	2.48409		0.223275	2.79581		1.15317	0.00397959					1.15112	0.00195798
0.22787	2.46953		0.224107	2.78335		1.15726	0.00397497					1.15521	0.00195246
0.228716	2.45349		0.224939	2.77022		1.16136	0.00397027					1.15931	0.00194695
0.229561	2.43571		0.225771	2.75735		1.16545	0.00396549					1.1634	0.00194145
0.230407	2.41907		0.226603	2.74348		1.16955	0.00396061					1.1675	0.00193598
0.231252	2.40143		0.227435	2.72791		1.17364	0.00395565					1.17159	0.00193054
0.232098	2.38264		0.228267	2.71042		1.17774	0.00395058					1.17569	0.00192513
0.232943	2.36452		0.229098	2.693		1.18183	0.00394542					1.17978	0.00191976
0.233789	2.34635		0.22993	2.67598		1.18593	0.00394015					1.18388	0.00191444
0.234634	2.32822		0.230762	2.65899		1.19002	0.00393478					1.18797	0.00190917
0.23548	2.30943		0.231594	2.64165		1.19412	0.0039293					1.19207	0.00190396
0.236325	2.2902		0.232426	2.62305		1.19821	0.00392371					1.19616	0.00189881
0.237171	2.27066		0.233258	2.60487		1.20231	0.00391802					1.20026	0.00189373
0.238016	2.24884		0.23409	2.58411		1.2064	0.00391222					1.20435	0.00188873
0.238862	2.22539		0.234922	2.56103		1.2105	0.00390633					1.20845	0.00188381
0.239707	2.20254		0.235754	2.53824		1.21459	0.00390034					1.21254	0.00187898
0.240553	2.18002		0.236586	2.51407		1.21869	0.00389426					1.21664	0.00187424
0.241398	2.1585		0.237418	2.49028		1.22278	0.0038881					1.22073	0.00186959
0.242244	2.13618		0.23825	2.46683		1.22688	0.00388187					1.22483	0.00186504
0.243089	2.11264		0.239081	2.44261		1.23097	0.00387557					1.22892	0.00186059
0.243935	2.08935		0.239913	2.41716		1.23507	0.00386921					1.23302	0.00185625
0.24478	2.06604		0.240745	2.39186		1.23916	0.00386281					1.23711	0.00185201
0.245626	2.04239		0.241577	2.36704		1.24326	0.00385637					1.24121	0.00184787
0.246471	2.01828		0.242409	2.34137		1.24735	0.00384991					1.2453	0.00184384
0.247317	1.99398		0.243241	2.31492		1.25145	0.00384344					1.2494	0.00183992
0.248162	1.97047		0.244073	2.28735		1.25554	0.00383696					1.25349	0.0018361
0.249008	1.94642		0.244905	2.26126		1.25964	0.00383049					1.25759	0.00183238
0.249854	1.9211		0.245737	2.2347		1.26373	0.00382405					1.26168	0.00182875
0.250699	1.89576		0.246569	2.20832		1.26783	0.00381763					1.26578	0.00182523
0.251545	1.87072		0.247401	2.18127		1.27192	0.00381126					1.26987	0.00182179
0.25239	1.84627		0.248233	2.15467		1.27602	0.00380494					1.27396	0.00181844
0.253235	1.82143		0.249064	2.12833		1.28011	0.00379868					1.27806	0.00181517
0.254081	1.79569		0.249896	2.10153		1.28421	0.0037925					1.28215	0.00181198
0.254927	1.7711		0.250728	2.07567		1.2883	0.00378639					1.28625	0.00180886
0.255772	1.74616		0.25156	2.04882		1.29239	0.00378037					1.29034	0.0018058
0.256618	1.72117		0.252392	2.02155		1.29649	0.00377444					1.29444	0.0018028
0.257463	1.6968		0.253224	1.99489		1.30058	0.0037686					1.29853	0.00179984
0.258309	1.67171		0.254056	1.96787		1.30468	0.00376286					1.30263	0.00179694
0.259154	1.64891		0.254888	1.94197		1.30877	0.00375723					1.30672	0.00179407
0.26	1.62654		0.25572	1.91594		1.31287	0.00375169					1.31082	0.00179123
0.260845	1.6034		0.256552	1.89009		1.31696	0.00374626					1.31491	0.00178841
0.261691	1.57857		0.257384	1.86452		1.32106	0.00374092					1.31901	0.00178561
0.262536	1.5573		0.258216	1.83902		1.32515	0.00373568					1.3231	0.00178282
0.263382	1.53587		0.259047	1.81382		1.32925	0.00373054					1.3272	0.00178003
0.264227	1.51471		0.259879	1.78901		1.33334	0.00372548					1.33129	0.00177724
0.265073	1.49339		0.260711	1.76435		1.33744	0.00372051					1.33539	0.00177445
0.265918	1.47208		0.261543	1.73902		1.34153	0.00371561					1.33948	0.00177164
0.266764	1.45137		0.262375	1.71481		1.34563	0.00371078					1.34358	0.00176882
0.267609	1.42973		0.263207	1.69178		1.34972	0.00370601					1.34767	0.00176597
0.268455	1.40839		0.264039	1.668		1.35382	0.0037013					1.35177	0.0017631
0.2693	1.38899		0.264871	1.64465		1.35791	0.00369664					1.35586	0.0017602
0.270146	1.36948		0.265703	1.62144		1.36201	0.00369202					1.35996	0.00175726
0.270991	1.35111		0.266535	1.59937		1.3661	0.00368743					1.36405	0.00175429
0.271837	1.33302		0.267367	1.57756		1.3702	0.00368287					1.36815	0.00175127
0.272682	1.31412		0.268199	1.55557		1.37429	0.00367833					1.37224	0.00174822
0.273528	1.29407		0.269031	1.53333		1.37839	0.0036738					1.37634	0.00174512
0.274373	1.27415		0.269862	1.51371		1.38248	0.00366929					1.38043	0.00174198
0.275219	1.25544		0.270694	1.49396		1.38658	0.00366478					1.38453	0.00173879
0.276064	1.23612		0.271526	1.473		1.39067	0.00366027					1.38862	0.00173556
0.27691	1.21715		0.272358	1.45239		1.39477	0.00365576					1.39272	0.00173228
0.277755	1.19899		0.27319	1.43199		1.39886	0.00365125					1.39681	0.00172895
0.278601	1.17988		0.274022	1.41232		1.40296	0.00364673					1.40091	0.00172557
0.279446	1.16159		0.274854	1.39231		1.40705	0.0036422					1.405	0.00172215
0.280292	1.14539		0.275686	1.37315		1.41115	0.00363767					1.4091	0.00171867
0.281137	1.12817		0.276518	1.35471		1.41524	0.00363313					1.41319	0.00171515
0.281983	1.11058		0.27735	1.33603		1.41934	0.00362859					1.41729	0.00171158
0.282828	1.09334		0.278182	1.3187		1.42343	0.00362405					1.42138	0.00170797
0.283674	1.07655		0.279014	1.30008		1.42753	0.00361951					1.42548	0.0017043
0.284519	1.06127		0.279845	1.28136		1.43162	0.00361498					1.42957	0.00170058
0.285365	1.04598		0.280677	1.26362		1.43572	0.00361045					1.43367	0.00169681
0.28621	1.02986		0.281509	1.24612		1.43981	0.00360593					1.43776	0.00169299
0.287056	1.0129		0.282341	1.22923		1.44391	0.00360142					1.44186	0.00168912
0.287901	0.996244		0.283173	1.21344		1.448	0.00359692					1.44595	0.0016852
0.288747	0.981025		0.284005	1.19958		1.4521	0.00359244					1.45005	0.00168122
0.289592	0.965835		0.284837	1.18489		1.45619	0.00358798					1.45414	0.00167718
0.290438	0.950957		0.285669	1.16908		1.46029	0.00358353					1.45824	0.00167309
0.291283	0.936633		0.286501	1.1516		1.46438	0.00357911					1.46233	0.00166894
0.292129	0.922073		0.287333	1.1349		1.46848	0.0035747					1.46642	0.00166472
0.292974	0.907515		0.288165	1.11973		1.47257	0.0035703					1.47052	0.00166045
0.29382	0.89359		0.288997	1.10465		1.47667	0.00356592					1.47461	0.00165611
0.294665	0.880306		0.289828	1.08938		1.48076	0.00356156					1.47871	0.00165171
0.295511	0.866484		0.29066	1.07398		1.48485	0.0035572					1.4828	0.00164725
0.296356	0.851853		0.291492	1.05862		1.48895	0.00355286					1.4869	0.00164272
0.297202	0.837961		0.292324	1.04221		1.49304	0.00354851					1.49099	0.00163813
0.298047	0.824963		0.293156	1.02615		1.49714	0.00354416					1.49509	0.00163347
0.298893	0.811659		0.293988	1.0115		1.50123	0.0035398					1.49918	0.00162876
0.299738	0.798491		0.29482	0.997003		1.50533	0.00353544					1.50328	0.00162398
0.300584	0.785211		0.295652	0.98248		1.50942	0.00353105					1.50737	0.00161915
0.301429	0.772122		0.296484	0.968058		1.51352	0.00352665					1.51147	0.00161425
0.302275	0.759123		0.297316	0.954371		1.51761	0.00352222					1.51556	0.00160931
0.30312	0.746243		0.298148	0.941041		1.52171	0.00351775					1.51966	0.00160431
0.303966	0.732661		0.29898	0.928666		1.5258	0.00351325					1.52375	0.00159926
0.304811	0.718371		0.299812	0.915826		1.5299	0.00350872					1.52785	0.00159417
0.305657	0.703548		0.300643	0.902987		1.53399	0.00350414					1.53194	0.00158903
0.306502	0.688084		0.301475	0.890122		1.53809	0.00349952					1.53604	0.00158386
0.307348	0.673153		0.302307	0.876468		1.54218	0.00349486					1.54013	0.00157866
0.308193	0.657751		0.303139	0.86277		1.54628	0.00349015					1.54423	0.00157343
0.309039	0.642946		0.303971	0.849183		1.55037	0.0034854					1.54832	0.00156817
0.309884	0.627937		0.304803	0.835582		1.55447	0.0034806					1.55242	0.0015629
0.31073	0.612697		0.305635	0.821993		1.55856	0.00347575					1.55651	0.00155761
0.311575	0.59754		0.306467	0.807713		1.56266	0.00347087					1.56061	0.0015523
0.312421	0.58325		0.307299	0.793304		1.56675	0.00346595					1.5647	0.00154699
0.313266	0.57006		0.308131	0.778785		1.57085	0.003461					1.5688	0.00154167
0.314112	0.556324		0.308963	0.763959		1.57494	0.00345602					1.57289	0.00153635
0.314957	0.542388		0.309795	0.749243		1.57904	0.00345101					1.57699	0.00153102
0.315803	0.529232		0.310626	0.735018		1.58313	0.00344598					1.58108	0.0015257
0.316648	0.515953		0.311458	0.719846		1.58723	0.00344093					1.58518	0.00152037
0.317494	0.504083		0.31229	0.705187		1.59132	0.00343587					1.58927	0.00151504
0.318339	0.491887		0.313122	0.69109		1.59542	0.00343081					1.59337	0.00150972
0.319185	0.479636		0.313954	0.677376		1.59951	0.00342574					1.59746	0.00150439
0.32003	0.469175		0.314786	0.664585		1.60361	0.00342066					1.60156	0.00149907
0.320876	0.460013		0.315618	0.651603		1.6077	0.0034156					1.60565	0.00149374
0.321721	0.450178		0.31645	0.639255		1.6118	0.00341054					1.60975	0.00148842
0.322567	0.441965		0.317282	0.627141		1.61589	0.00340549					1.61384	0.0014831
0.323412	0.433436		0.318114	0.614242		1.61999	0.00340045					1.61794	0.00147778
0.324258	0.425529		0.318946	0.602695		1.62408	0.00339542					1.62203	0.00147245
0.325103	0.418631		0.319778	0.591692		1.62818	0.00339041					1.62613	0.00146713
0.325949	0.411202		0.320609	0.581621		1.63227	0.00338541					1.63022	0.00146181
0.326794	0.403864		0.321441	0.571705		1.63637	0.00338043					1.63432	0.0014565
0.32764	0.395904		0.322273	0.562413		1.64046	0.00337546					1.63841	0.00145118
0.328485	0.388398		0.323105	0.553073		1.64456	0.00337051					1.64251	0.00144587
0.329331	0.381405		0.323937	0.544		1.64865	0.00336557					1.6466	0.00144057
0.330176	0.373627		0.324769	0.534908		1.65275	0.00336065					1.65069	0.00143527
0.331022	0.365454		0.325601	0.525629		1.65684	0.00335575					1.65479	0.00142998
0.331867	0.357567		0.326433	0.516963		1.66094	0.00335086					1.65888	0.00142471
0.332713	0.349466		0.327265	0.509727		1.66503	0.00334598					1.66298	0.00141946
0.333558	0.341431		0.328097	0.502955		1.66913	0.00334112					1.66707	0.00141423
0.334404	0.333803		0.328929	0.495767		1.67322	0.00333628					1.67117	0.00140902
0.335249	0.326055		0.329761	0.488217		1.67731	0.00333146					1.67526	0.00140385
0.336095	0.317881		0.330593	0.481504		1.68141	0.00332665					1.67936	0.0013987
0.33694	0.309899		0.331424	0.473688		1.6855	0.00332186					1.68345	0.00139359
0.337786	0.302594		0.332256	0.465781		1.6896	0.0033171					1.68755	0.00138852
0.338631	0.295794		0.333088	0.4574		1.69369	0.00331235					1.69164	0.0013835
0.339477	0.288487		0.33392	0.450352		1.69779	0.00330764					1.69574	0.00137852
0.340322	0.281256		0.334752	0.44271		1.70188	0.00330294					1.69983	0.0013736
0.341168	0.274722		0.335584	0.434623		1.70598	0.00329828					1.70393	0.00136873
0.342013	0.268449		0.336416	0.426872		1.71007	0.00329365					1.70802	0.00136391
0.342859	0.26301		0.337248	0.420124		1.71417	0.00328905					1.71212	0.00135916
0.343704	0.257301		0.33808	0.413775		1.71826	0.00328449					1.71621	0.00135447
0.34455	0.252727		0.338912	0.406997		1.72236	0.00327996					1.72031	0.00134984
0.345395	0.249732		0.339744	0.399757		1.72645	0.00327547					1.7244	0.00134527
0.346241	0.246477		0.340576	0.392567		1.73055	0.00327102					1.7285	0.00134077
0.347086	0.243414		0.341407	0.3859		1.73464	0.00326661					1.73259	0.00133634
0.347932	0.241309		0.342239	0.379955		1.73874	0.00326225					1.73669	0.00133198
0.348777	0.239972		0.343071	0.374419		1.74283	0.00325792					1.74078	0.00132768
0.349623	0.238553		0.343903	0.368991		1.74693	0.00325363					1.74488	0.00132345
0.350468	0.23761		0.344735	0.364133		1.75102	0.00324938					1.74897	0.00131928
0.351314	0.237087		0.345567	0.359654		1.75512	0.00324517					1.75307	0.00131519
0.352159	0.236467		0.346399	0.355341		1.75921	0.00324099					1.75716	0.00131115
0.353005	0.236025		0.347231	0.352169		1.76331	0.00323685					1.76126	0.00130719
0.35385	0.235566		0.348063	0.349878		1.7674	0.00323273					1.76535	0.00130329
0.354696	0.23522		0.348895	0.348404		1.7715	0.00322863					1.76945	0.00129945
0.355541	0.234962		0.349727	0.347115		1.77559	0.00322455					1.77354	0.00129567
0.356387	0.234921		0.350559	0.346216		1.77969	0.00322049					1.77764	0.00129196
0.357232	0.235267		0.35139	0.34538		1.78378	0.00321644					1.78173	0.0012883
0.358078	0.235722		0.352222	0.344872		1.78788	0.00321239					1.78583	0.0012847
0.358923	0.235196		0.353054	0.345118		1.79197	0.00320835					1.78992	0.00128115
0.359769	0.234452		0.353886	0.345088		1.79607	0.00320431					1.79402	0.00127766
0.360614	0.233803		0.354718	0.344714		1.80016	0.00320026					1.79811	0.00127421
0.36146	0.232628		0.35555	0.344592		1.80426	0.00319621					1.80221	0.00127081
0.362305	0.23018		0.356382	0.344341		1.80835	0.00319214					1.8063	0.00126746
0.363151	0.227511		0.357214	0.34385		1.81245	0.00318806					1.8104	0.00126415
0.363997	0.22411		0.358046	0.343502		1.81654	0.00318396					1.81449	0.00126088
0.364842	0.220427		0.358878	0.342758		1.82064	0.00317984					1.81859	0.00125764
0.365688	0.21668		0.35971	0.342614		1.82473	0.00317571					1.82268	0.00125443
0.366533	0.21356		0.360542	0.341984		1.82883	0.00317157					1.82678	0.00125125
0.367379	0.210774		0.361373	0.34019		1.83292	0.00316741					1.83087	0.00124809
0.368224	0.20682		0.362205	0.338164		1.83702	0.00316323					1.83497	0.00124495
0.36907	0.202985		0.363037	0.335848		1.84111	0.00315905					1.83906	0.00124183
0.369915	0.199847		0.363869	0.332804		1.84521	0.00315487					1.84315	0.00123871
0.370761	0.19675		0.364701	0.329289		1.8493	0.00315068					1.84725	0.00123561
0.371606	0.195224		0.365533	0.325728		1.8534	0.00314649					1.85134	0.0012325
0.372452	0.193866		0.366365	0.322522		1.85749	0.00314232					1.85544	0.0012294
0.373297	0.191037		0.367197	0.319564		1.86159	0.00313815					1.85953	0.00122629
0.374143	0.188677		0.368029	0.316651		1.86568	0.00313402					1.86363	0.00122317
0.374988	0.186673		0.368861	0.313285		1.86977	0.00312991					1.86772	0.00122005
0.375834	0.18558		0.369693	0.309995		1.87387	0.00312583					1.87182	0.00121691
0.376679	0.184213		0.370525	0.307075		1.87796	0.0031218					1.87591	0.00121377
0.377525	0.182757		0.371357	0.303912		1.88206	0.00311783					1.88001	0.00121061
0.37837	0.1817		0.372188	0.300725		1.88615	0.00311391					1.8841	0.00120743
0.379216	0.180658		0.37302	0.298279		1.89025	0.00311006					1.8882	0.00120425
0.380061	0.179166		0.373852	0.295559		1.89434	0.00310629					1.89229	0.00120105
0.380907	0.177534		0.374684	0.293427		1.89844	0.00310259					1.89639	0.00119784
0.381752	0.17683		0.375516	0.291522		1.90253	0.00309899					1.90048	0.00119463
0.382598	0.175556		0.376348	0.290092		1.90663	0.00309548					1.90458	0.00119141
0.383443	0.175084		0.37718	0.28875		1.91072	0.00309208					1.90867	0.0011882
0.384289	0.172736		0.378012	0.287349		1.91482	0.00308878					1.91277	0.00118499
0.385134	0.171509		0.378844	0.286108		1.91891	0.0030856					1.91686	0.0011818
0.38598	0.16905		0.379676	0.284983		1.92301	0.00308255					1.92096	0.00117862
0.386825	0.166194		0.380508	0.283949		1.9271	0.00307961					1.92505	0.00117547
0.387671	0.164338		0.38134	0.283079		1.9312	0.00307681					1.92915	0.00117235
0.388516	0.162549		0.382171	0.281721		1.93529	0.00307414					1.93324	0.00116927
0.389362	0.161088		0.383003	0.280273		1.93939	0.00307161					1.93734	0.00116624
0.390207	0.158596		0.383835	0.278663		1.94348	0.00306921					1.94143	0.00116326
0.391053	0.155591		0.384667	0.27689		1.94758	0.00306696					1.94553	0.00116033
0.391898	0.152892		0.385499	0.275386		1.95167	0.00306485					1.94962	0.00115748
0.392744	0.149833		0.386331	0.273743		1.95577	0.00306288					1.95372	0.0011547
0.393589	0.147791		0.387163	0.272505		1.95986	0.00306104					1.95781	0.00115199
0.394435	0.145298		0.387995	0.271037		1.96396	0.00305935					1.96191	0.00114937
0.39528	0.142483		0.388827	0.269268		1.96805	0.00305778					1.966	0.00114683
0.396126	0.139692		0.389659	0.267339		1.97215	0.00305635					1.9701	0.00114439
0.396971	0.137383		0.390491	0.265402		1.97624	0.00305504					1.97419	0.00114204
0.397817	0.13498		0.391323	0.263663		1.98034	0.00305385					1.97829	0.00113978
0.398662	0.131953		0.392154	0.261852		1.98443	0.00305277					1.98238	0.00113761
0.399508	0.12863		0.392986	0.259514		1.98853	0.0030518					1.98648	0.00113554
0.400353	0.125811		0.393818	0.256864		1.99262	0.00305092					1.99057	0.00113356
0.401199	0.12294		0.39465	0.254522		1.99672	0.00305013					1.99467	0.00113167
0.402044	0.119809		0.395482	0.252466		2.00081	0.00304942					1.99876	0.00112987
0.40289	0.117002		0.396314	0.250676		2.00491	0.00304878					2.00286	0.00112814
0.403735	0.114508		0.397146	0.248716		2.009	0.00304819					2.00695	0.0011265
0.404581	0.112439		0.397978	0.24632		2.0131	0.00304765					2.01105	0.00112492
0.405426	0.110234		0.39881	0.244144		2.01719	0.00304714					2.01514	0.0011234
0.406272	0.107932		0.399642	0.241971		2.02129	0.00304666					2.01924	0.00112194
0.407117	0.105596		0.400474	0.23957		2.02538	0.00304618					2.02333	0.00112052
0.407963	0.103316		0.401306	0.236741		2.02948	0.0030457					2.02742	0.00111914
0.408808	0.100397		0.402138	0.233812		2.03357	0.0030452					2.03152	0.00111779
0.409654	0.097601		0.402969	0.231288		2.03767	0.00304467					2.03561	0.00111647
0.410499	0.095562		0.403801	0.228792		2.04176	0.00304411					2.03971	0.00111516
0.411345	0.093948		0.404633	0.22624		2.04586	0.00304349					2.0438	0.00111386
0.41219	0.092449		0.405465	0.223913		2.04995	0.00304281					2.0479	0.00111256
0.413036	0.089649		0.406297	0.222297		2.05405	0.00304206					2.05199	0.00111125
0.413881	0.086317		0.407129	0.220753		2.05814	0.00304122					2.05609	0.00110994
0.414727	0.083887		0.407961	0.219184		2.06223	0.00304029					2.06018	0.00110861
0.415572	0.081666		0.408793	0.217727		2.06633	0.00303926					2.06428	0.00110727
0.416418	0.079762		0.409625	0.216207		2.07042	0.00303812					2.06837	0.00110591
0.417263	0.078003		0.410457	0.214864		2.07452	0.00303686					2.07247	0.00110453
0.418109	0.075948		0.411289	0.213424		2.07861	0.00303548					2.07656	0.00110312
0.418954	0.073297		0.412121	0.211281		2.08271	0.00303396					2.08066	0.00110171
0.4198	0.070704		0.412952	0.209101		2.0868	0.00303231					2.08475	0.00110027
0.420645	0.068538		0.413784	0.2073		2.0909	0.00303052					2.08885	0.00109882
0.421491	0.067101		0.414616	0.20513		2.09499	0.00302859					2.09294	0.00109737
0.422336	0.065942		0.415448	0.203395		2.09909	0.00302653					2.09704	0.00109591
0.423182	0.063453		0.41628	0.201906		2.10318	0.00302432					2.10113	0.00109446
0.424027	0.061592		0.417112	0.200095		2.10728	0.00302197					2.10523	0.00109302
0.424873	0.05887		0.417944	0.198615		2.11137	0.00301948					2.10932	0.0010916
0.425718	0.05741		0.418776	0.197125		2.11547	0.00301685					2.11342	0.00109021
0.426564	0.056038		0.419608	0.195433		2.11956	0.00301409					2.11751	0.00108885
0.427409	0.055096		0.42044	0.19381		2.12366	0.00301121					2.12161	0.00108753
0.428255	0.054328		0.421272	0.192158		2.12775	0.00300821					2.1257	0.00108626
0.4291	0.053584		0.422104	0.189924		2.13185	0.0030051					2.1298	0.00108505
0.429946	0.053333		0.422935	0.187265		2.13594	0.00300188					2.13389	0.0010839
0.430791	0.052615		0.423767	0.185145		2.14004	0.00299857					2.13799	0.00108282
0.431637	0.052649		0.424599	0.183576		2.14413	0.00299518					2.14208	0.00108181
0.432482	0.052594		0.425431	0.182071		2.14823	0.00299172					2.14618	0.00108088
0.433328	0.053023		0.426263	0.180155		2.15232	0.0029882					2.15027	0.00108003
0.434173	0.052962		0.427095	0.178705		2.15642	0.00298464					2.15437	0.00107927
0.435019	0.053164		0.427927	0.177969		2.16051	0.00298104					2.15846	0.00107859
0.435864	0.053234		0.428759	0.176803		2.16461	0.00297742					2.16256	0.00107799
0.43671	0.054014		0.429591	0.175468		2.1687	0.0029738					2.16665	0.00107748
0.437555	0.055127		0.430423	0.174126		2.1728	0.0029702					2.17075	0.00107705
0.438401	0.055482		0.431255	0.173177		2.17689	0.00296661					2.17484	0.00107669
0.439246	0.055777		0.432087	0.172211		2.18099	0.00296307					2.17894	0.00107641
0.440092	0.056806		0.432919	0.171311		2.18508	0.00295958					2.18303	0.00107619
0.440937	0.058167		0.43375	0.170348		2.18918	0.00295616					2.18713	0.00107604
0.441783	0.058547		0.434582	0.169423		2.19327	0.00295281					2.19122	0.00107593
0.442628	0.059322		0.435414	0.169069		2.19737	0.00294956					2.19532	0.00107587
0.443474	0.059836		0.436246	0.168554		2.20146	0.00294642					2.19941	0.00107585
0.444319	0.059955		0.437078	0.1677		2.20556	0.00294339					2.20351	0.00107586
0.445165	0.060516		0.43791	0.166878		2.20965	0.00294048					2.2076	0.00107588
0.44601	0.06003		0.438742	0.166765		2.21375	0.00293771					2.2117	0.00107592
0.446856	0.060746		0.439574	0.166889		2.21784	0.00293508					2.21579	0.00107596
0.447701	0.061614		0.440406	0.166437		2.22194	0.0029326					2.21988	0.00107599
0.448547	0.062026		0.441238	0.165747		2.22603	0.00293027					2.22398	0.00107601
0.449392	0.063433		0.44207	0.165422		2.23013	0.00292809					2.22807	0.00107601
0.450238	0.063811		0.442902	0.165407		2.23422	0.00292606					2.23217	0.00107598
0.451083	0.064565		0.443733	0.165384		2.23832	0.00292418					2.23626	0.00107592
0.451929	0.065855		0.444565	0.165733		2.24241	0.00292245					2.24036	0.00107581
0.452774	0.066713		0.445397	0.166488		2.2465	0.00292087					2.24445	0.00107566
0.45362	0.066697		0.446229	0.167297		2.2506	0.00291942					2.24855	0.00107547
0.454465	0.067145		0.447061	0.168091		2.25469	0.00291811					2.25264	0.00107522
0.455311	0.0686		0.447893	0.168272		2.25879	0.00291691					2.25674	0.00107492
0.456156	0.069858		0.448725	0.169195		2.26288	0.00291583					2.26083	0.00107457
0.457002	0.070888		0.449557	0.169962		2.26698	0.00291484					2.26493	0.00107417
0.457847	0.072413		0.450389	0.169387		2.27107	0.00291394					2.26902	0.00107371
0.458693	0.073051		0.451221	0.169477		2.27517	0.00291311					2.27312	0.00107321
0.459538	0.073808		0.452053	0.169402		2.27926	0.00291233					2.27721	0.00107265
0.460384	0.074758		0.452885	0.169219		2.28336	0.00291159					2.28131	0.00107205
0.461229	0.075777		0.453716	0.169418		2.28745	0.00291088					2.2854	0.0010714
0.462075	0.076312		0.454548	0.170213		2.29155	0.00291016					2.2895	0.00107071
0.46292	0.076793		0.45538	0.170856		2.29564	0.00290944					2.29359	0.00106999
0.463766	0.077197		0.456212	0.171766		2.29974	0.00290868					2.29769	0.00106923
0.464611	0.078115		0.457044	0.172451		2.30383	0.00290788					2.30178	0.00106845
0.465457	0.079341		0.457876	0.172474		2.30793	0.00290702					2.30588	0.00106764
0.466302	0.080239		0.458708	0.172599		2.31202	0.00290607					2.30997	0.0010668
0.467148	0.081151		0.45954	0.173379		2.31612	0.00290504					2.31407	0.00106595
0.467993	0.080922		0.460372	0.173906		2.32021	0.0029039					2.31816	0.00106508
0.468839	0.080175		0.461204	0.174402		2.32431	0.00290264					2.32226	0.0010642
0.469684	0.079542		0.462036	0.174738		2.3284	0.00290125					2.32635	0.00106331
0.47053	0.079096		0.462868	0.175407		2.3325	0.00289973					2.33045	0.00106241
0.471375	0.078854		0.463699	0.175727		2.33659	0.00289806					2.33454	0.0010615
0.472221	0.07871		0.464531	0.176693		2.34069	0.00289624					2.33864	0.00106058
0.473066	0.07801		0.465363	0.177414		2.34478	0.00289426					2.34273	0.00105966
0.473912	0.077093		0.466195	0.178057		2.34888	0.00289211					2.34683	0.00105873
0.474757	0.076683		0.467027	0.178552		2.35297	0.00288981					2.35092	0.0010578
0.475603	0.076633		0.467859	0.179134		2.35707	0.00288734					2.35502	0.00105685
0.476449	0.076533		0.468691	0.180077		2.36116	0.00288472					2.35911	0.00105589
0.477294	0.076198		0.469523	0.180088		2.36526	0.00288193					2.36321	0.00105492
0.47814	0.075616		0.470355	0.180259		2.36935	0.00287899					2.3673	0.00105393
0.478985	0.075227		0.471187	0.180352		2.37345	0.0028759					2.3714	0.00105292
0.479831	0.0749		0.472019	0.179993		2.37754	0.00287267					2.37549	0.00105189
0.480676	0.074869		0.472851	0.17954		2.38164	0.00286931					2.37959	0.00105083
0.481522	0.07385		0.473683	0.17936		2.38573	0.00286581					2.38368	0.00104974
0.482367	0.072809		0.474514	0.179257		2.38983	0.0028622					2.38778	0.00104862
0.483213	0.072725		0.475346	0.179258		2.39392	0.00285849					2.39187	0.00104746
0.484058	0.072198		0.476178	0.179751		2.39802	0.00285467					2.39597	0.00104625
0.484904	0.071403		0.47701	0.179713		2.40211	0.00285077					2.40006	0.001045
0.485749	0.071202		0.477842	0.17905		2.40621	0.00284679					2.40415	0.00104369
0.486595	0.070408		0.478674	0.178539		2.4103	0.00284274					2.40825	0.00104233
0.48744	0.070341		0.479506	0.178276		2.4144	0.00283864					2.41234	0.00104091
0.488286	0.069542		0.480338	0.177652		2.41849	0.00283449					2.41644	0.00103943
0.489131	0.068461		0.48117	0.176507		2.42259	0.0028303					2.42053	0.00103787
0.489977	0.068699		0.482002	0.175763		2.42668	0.00282609					2.42463	0.00103624
0.490822	0.068203		0.482834	0.175245		2.43078	0.00282186					2.42872	0.00103453
0.491668	0.067351		0.483666	0.174481		2.43487	0.00281762					2.43282	0.00103274
0.492513	0.066616		0.484497	0.173792		2.43896	0.00281337					2.43691	0.00103087
0.493359	0.066017		0.485329	0.172939		2.44306	0.00280913					2.44101	0.0010289
0.494204	0.065332		0.486161	0.172324		2.44715	0.0028049					2.4451	0.00102684
0.49505	0.064426		0.486993	0.171481		2.45125	0.00280068					2.4492	0.00102468
0.495895	0.06378		0.487825	0.170028		2.45534	0.00279648					2.45329	0.00102243
0.496741	0.062987		0.488657	0.169083		2.45944	0.0027923					2.45739	0.00102008
0.497586	0.062421		0.489489	0.168115		2.46353	0.00278815					2.46148	0.00101763
0.498432	0.062271		0.490321	0.167089		2.46763	0.00278402					2.46558	0.00101507
0.499277	0.061516		0.491153	0.16681		2.47172	0.00277992					2.46967	0.00101241
0.500123	0.060938		0.491985	0.166735		2.47582	0.00277585					2.47377	0.00100966
0.500968	0.059691		0.492817	0.165945		2.47991	0.0027718					2.47786	0.0010068
0.501814	0.059007		0.493649	0.165314		2.48401	0.00276779					2.48196	0.00100384
0.502659	0.058606		0.49448	0.165439		2.4881	0.0027638					2.48605	0.00100078
0.503505	0.058613		0.495312	0.165253		2.4922	0.00275984					2.49015	0.000997625
0.50435	0.059296		0.496144	0.164412		2.49629	0.00275591					2.49424	0.000994378
0.505196	0.058051		0.496976	0.16368		2.50039	0.002752					2.49834	0.000991042
0.506041	0.057585		0.497808	0.163445		2.50448	0.00274811					2.50243	0.00098762
0.506887	0.05692		0.49864	0.163429		2.50858	0.00274424					2.50653	0.000984118
0.507732	0.056492		0.499472	0.163121		2.51267	0.00274038					2.51062	0.000980541
0.508578	0.056048		0.500304	0.16288		2.51677	0.00273654					2.51472	0.000976893
0.509423	0.055642		0.501136	0.161857		2.52086	0.00273272					2.51881	0.000973182
0.510269	0.05581		0.501968	0.160862		2.52496	0.0027289					2.52291	0.000969412
0.511114	0.056565		0.5028	0.160043		2.52905	0.00272509					2.527	0.00096559
0.51196	0.056494		0.503632	0.159445		2.53315	0.00272128					2.5311	0.000961721
0.512805	0.056594		0.504463	0.158993		2.53724	0.00271747					2.53519	0.000957812
0.513651	0.056337		0.505295	0.158749		2.54134	0.00271366					2.53929	0.00095387
0.514496	0.055572		0.506127	0.15847		2.54543	0.00270984					2.54338	0.000949898
0.515342	0.055304		0.506959	0.157594		2.54953	0.00270601					2.54748	0.000945904
0.516187	0.055119		0.507791	0.157194		2.55362	0.00270217					2.55157	0.000941891
0.517033	0.053905		0.508623	0.156888		2.55772	0.00269832					2.55567	0.000937864
0.517878	0.052565		0.509455	0.156251		2.56181	0.00269445					2.55976	0.000933826
0.518724	0.051368		0.510287	0.155059		2.56591	0.00269055					2.56386	0.000929781
0.519569	0.050654		0.511119	0.153383		2.57	0.00268664					2.56795	0.000925731
0.520415	0.049638		0.511951	0.152014		2.5741	0.00268269					2.57205	0.000921677
0.52126	0.048764		0.512783	0.150334		2.57819	0.00267871					2.57614	0.000917621
0.522106	0.047501		0.513615	0.149896		2.58229	0.0026747					2.58024	0.000913565
0.522951	0.046638		0.514447	0.14926		2.58638	0.00267065					2.58433	0.000909508
0.523797	0.046291		0.515278	0.148582		2.59048	0.00266655					2.58843	0.000905449
0.524642	0.045651		0.51611	0.147396		2.59457	0.00266242					2.59252	0.000901389
0.525488	0.045002		0.516942	0.14636		2.59867	0.00265825					2.59661	0.000897325
0.526333	0.044489		0.517774	0.144948		2.60276	0.00265402					2.60071	0.000893257
0.527179	0.043974		0.518606	0.143841		2.60686	0.00264975					2.6048	0.00088918
0.528024	0.043886		0.519438	0.142734		2.61095	0.00264543					2.6089	0.000885093
0.52887	0.043474		0.52027	0.141599		2.61505	0.00264107					2.61299	0.000880993
0.529715	0.043012		0.521102	0.140324		2.61914	0.00263666					2.61709	0.000876878
0.530561	0.042694		0.521934	0.139009		2.62324	0.0026322					2.62118	0.000872745
0.531406	0.041292		0.522766	0.137645		2.62733	0.00262769					2.62528	0.00086859
0.532252	0.039868		0.523598	0.136784		2.63142	0.00262314					2.62937	0.000864413
0.533097	0.039116		0.52443	0.135346		2.63552	0.00261855					2.63347	0.00086021
0.533943	0.038533		0.525261	0.134453		2.63961	0.00261391					2.63756	0.000855979
0.534788	0.037358		0.526093	0.133057		2.64371	0.00260925					2.64166	0.00085172
0.535634	0.036099		0.526925	0.132824		2.6478	0.00260455					2.64575	0.00084743
0.536479	0.035071		0.527757	0.131992		2.6519	0.00259982					2.64985	0.000843109
0.537325	0.034047		0.528589	0.130036		2.65599	0.00259507					2.65394	0.000838755
0.53817	0.033037		0.529421	0.129633		2.66009	0.0025903					2.65804	0.000834364
0.539016	0.031792		0.530253	0.128498		2.66418	0.00258552					2.66213	0.000829938
0.539861	0.030674		0.531085	0.127432		2.66828	0.00258072					2.66623	0.000825478
0.540707	0.029702		0.531917	0.126106		2.67237	0.00257593					2.67032	0.000820982
0.541552	0.028793		0.532749	0.124385		2.67647	0.00257113					2.67442	0.000816453
0.542398	0.027724		0.533581	0.122626		2.68056	0.00256635					2.67851	0.00081189
0.543243	0.02648		0.534413	0.121147		2.68466	0.00256157					2.68261	0.000807293
0.544089	0.025659		0.535245	0.119979		2.68875	0.00255681					2.6867	0.000802662
0.544934	0.02461		0.536076	0.117758		2.69285	0.00255206					2.6908	0.000797999
0.54578	0.02274		0.536908	0.115678		2.69694	0.00254734					2.69489	0.000793305
0.546625	0.021892		0.53774	0.114629		2.70104	0.00254265					2.69899	0.00078858
0.547471	0.021765		0.538572	0.113086		2.70513	0.00253799					2.70308	0.000783827
0.548316	0.021164		0.539404	0.111164		2.70923	0.00253337					2.70718	0.000779047
0.549162	0.020572		0.540236	0.10947		2.71332	0.00252878					2.71127	0.000774241
0.550007	0.020359		0.541068	0.108485		2.71742	0.00252423					2.71537	0.00076941
0.550853	0.020039		0.5419	0.107376		2.72151	0.00251972					2.71946	0.000764554
0.551698	0.019172		0.542732	0.105912		2.72561	0.00251524					2.72356	0.000759675
0.552544	0.017808		0.543564	0.104638		2.7297	0.00251081					2.72765	0.000754774
0.553389	0.016665		0.544396	0.103852		2.7338	0.00250642					2.73175	0.000749852
0.554235	0.015415		0.545228	0.102476		2.73789	0.00250206					2.73584	0.000744911
0.55508	0.013454		0.546059	0.100692		2.74199	0.00249775					2.73994	0.000739952
0.555926	0.012906		0.546891	0.099277		2.74608	0.00249347					2.74403	0.000734974
0.556771	0.012734		0.547723	0.09749		2.75018	0.00248923					2.74813	0.000729978
0.557617	0.011545		0.548555	0.095625		2.75427	0.00248502					2.75222	0.000724965
0.558462	0.010855		0.549387	0.093449		2.75837	0.00248084					2.75632	0.000719934
0.559308	0.010049		0.550219	0.091237		2.76246	0.00247669					2.76041	0.000714886
0.560153	0.009278		0.551051	0.08914		2.76656	0.00247257					2.76451	0.00070982
0.560999	0.007424		0.551883	0.087456		2.77065	0.00246847					2.7686	0.000704735
0.561844	0.006043		0.552715	0.086458		2.77475	0.0024644					2.7727	0.00069963
0.56269	0.004585		0.553547	0.084999		2.77884	0.00246034					2.77679	0.000694503
0.563535	0.00281		0.554379	0.084736		2.78294	0.00245631					2.78088	0.000689353
0.564381	0.00164		0.555211	0.082656		2.78703	0.00245228					2.78498	0.000684178
0.565226	0.000283		0.556042	0.081198		2.79113	0.00244827					2.78907	0.000678975
0.566072	-0.000995		0.556874	0.079313		2.79522	0.00244427					2.79317	0.000673742
0.566917	-0.002646		0.557706	0.077351		2.79932	0.00244028					2.79726	0.000668477
0.567763	-0.003704		0.558538	0.075514		2.80341	0.00243629					2.80136	0.000663178
0.568608	-0.004787		0.55937	0.073326		2.80751	0.0024323					2.80545	0.000657842
0.569454	-0.006278		0.560202	0.07145		2.8116	0.00242831					2.80955	0.000652466
0.570299	-0.008407		0.561034	0.069421		2.8157	0.00242432					2.81364	0.000647048
0.571145	-0.010106		0.561866	0.068182		2.81979	0.00242033					2.81774	0.000641584
0.57199	-0.011351		0.562698	0.066829		2.82388	0.00241633					2.82183	0.000636073
0.572836	-0.01221		0.56353	0.065322		2.82798	0.00241232					2.82593	0.000630514
0.573681	-0.012615		0.564362	0.063561		2.83207	0.00240829					2.83002	0.000624905
0.574527	-0.013716		0.565194	0.061839		2.83617	0.00240425					2.83412	0.000619246
0.575372	-0.014502		0.566025	0.061304		2.84026	0.0024002					2.83821	0.000613537
0.576218	-0.015579		0.566857	0.060173		2.84436	0.00239611					2.84231	0.000607781
0.577063	-0.016374		0.567689	0.059139		2.84845	0.00239201					2.8464	0.000601975
0.577909	-0.01698		0.568521	0.057244		2.85255	0.00238787					2.8505	0.000596123
0.578754	-0.017799		0.569353	0.055858		2.85664	0.0023837					2.85459	0.000590226
0.5796	-0.0189		0.570185	0.055193		2.86074	0.00237949					2.85869	0.00058429
0.580445	-0.020117		0.571017	0.053491		2.86483	0.00237524					2.86278	0.000578317
0.581291	-0.020812		0.571849	0.051863		2.86893	0.00237095					2.86688	0.000572315
0.582137	-0.021676		0.572681	0.049947		2.87302	0.00236661					2.87097	0.000566288
0.582982	-0.023213		0.573513	0.048494		2.87712	0.00236222					2.87507	0.000560244
0.583827	-0.024575		0.574345	0.046711		2.88121	0.00235777					2.87916	0.00055419
0.584673	-0.025208		0.575177	0.045276		2.88531	0.00235327					2.88326	0.000548132
0.585518	-0.026511		0.576008	0.04407		2.8894	0.0023487					2.88735	0.000542077
0.586364	-0.027882		0.57684	0.04246		2.8935	0.00234406					2.89145	0.000536033
0.58721	-0.028487		0.577672	0.041568		2.89759	0.00233936					2.89554	0.000530009
0.588055	-0.029131		0.578504	0.040637		2.90169	0.00233458					2.89964	0.000524012
0.588901	-0.031282		0.579336	0.039054		2.90578	0.00232974					2.90373	0.00051805
0.589746	-0.032787		0.580168	0.038022		2.90988	0.00232482					2.90783	0.000512131
0.590592	-0.033849		0.581	0.036513		2.91397	0.00231982					2.91192	0.000506261
0.591437	-0.035181		0.581832	0.034746		2.91807	0.00231475					2.91602	0.000500448
0.592283	-0.036856		0.582664	0.033367		2.92216	0.00230961					2.92011	0.000494695
0.593128	-0.03846		0.583496	0.031799		2.92626	0.0023044					2.92421	0.000489009
0.593974	-0.039722		0.584328	0.030364		2.93035	0.00229912					2.9283	0.000483393
0.594819	-0.040913		0.58516	0.028885		2.93445	0.00229377					2.9324	0.000477851
0.595665	-0.042455		0.585992	0.026696		2.93854	0.00228836					2.93649	0.000472384
0.59651	-0.043875		0.586823	0.02544		2.94264	0.0022829					2.94059	0.000466995
0.597356	-0.045218		0.587655	0.023523		2.94673	0.00227738					2.94468	0.000461684
0.598201	-0.04692		0.588487	0.021659		2.95083	0.00227182					2.94878	0.000456449
0.599047	-0.048103		0.589319	0.020031		2.95492	0.00226622					2.95287	0.000451291
0.599892	-0.049211		0.590151	0.01892		2.95902	0.00226059					2.95697	0.000446207
0.600738	-0.05017		0.590983	0.018017		2.96311	0.00225493					2.96106	0.000441194
0.601583	-0.050908		0.591815	0.016784		2.96721	0.00224926					2.96516	0.000436249
0.602429	-0.051684		0.592647	0.015999		2.9713	0.00224358					2.96925	0.000431368
0.603274	-0.052091		0.593479	0.014843		2.9754	0.0022379					2.97334	0.000426545
0.60412	-0.052722		0.594311	0.01379		2.97949	0.00223224					2.97744	0.000421776
0.604965	-0.053417		0.595143	0.01304		2.98359	0.00222659					2.98153	0.000417056
0.605811	-0.05404		0.595975	0.011639		2.98768	0.00222097					2.98563	0.000412377
0.606656	-0.055333		0.596806	0.010228		2.99178	0.00221539					2.98972	0.000407734
0.607502	-0.056631		0.597638	0.009045		2.99587	0.00220985					2.99382	0.000403123
0.608347	-0.057364		0.59847	0.008249		2.99997	0.00220437					2.99791	0.000398537
0.609193	-0.057714		0.599302	0.007227		3.00406	0.00219894					3.00201	0.000393972
0.610038	-0.058646		0.600134	0.006166		3.00815	0.00219359					3.0061	0.000389425
0.610884	-0.059754		0.600966	0.005252		3.01225	0.0021883					3.0102	0.00038489
0.611729	-0.060196		0.601798	0.003954		3.01634	0.0021831					3.01429	0.000380362
0.612575	-0.060241		0.60263	0.003249		3.02044	0.00217797					3.01839	0.000375837
0.61342	-0.061024		0.603462	0.001909		3.02453	0.00217293					3.02248	0.000371311
0.614266	-0.061789		0.604294	0.001116		3.02863	0.00216798					3.02658	0.000366781
0.615111	-0.063272		0.605126	0.000162		3.03272	0.00216311					3.03067	0.000362242
0.615957	-0.064091		0.605958	-0.000405		3.03682	0.00215834					3.03477	0.000357692
0.616802	-0.065184		0.60679	-0.000897		3.04091	0.00215365					3.03886	0.000353128
0.617648	-0.06622		0.607621	-0.002358		3.04501	0.00214905					3.04296	0.000348547
0.618493	-0.067092		0.608453	-0.003789		3.0491	0.00214453					3.04705	0.000343947
0.619339	-0.068534		0.609285	-0.004801		3.0532	0.00214009					3.05115	0.000339325
0.620184	-0.069097		0.610117	-0.006534		3.05729	0.00213572					3.05524	0.000334677
0.62103	-0.069482		0.610949	-0.008061		3.06139	0.00213142					3.05934	0.000330002
0.621875	-0.069445		0.611781	-0.00926		3.06548	0.00212719					3.06343	0.000325297
0.622721	-0.070786		0.612613	-0.009673		3.06958	0.00212301					3.06753	0.000320559
0.623566	-0.072589		0.613445	-0.010494		3.07367	0.00211888					3.07162	0.000315784
0.624412	-0.073642		0.614277	-0.011361		3.07777	0.00211479					3.07572	0.000310972
0.625257	-0.073626		0.615109	-0.012484		3.08186	0.00211073					3.07981	0.000306119
0.626103	-0.074716		0.615941	-0.013301		3.08596	0.0021067					3.08391	0.000301224
0.626948	-0.075476		0.616773	-0.015037		3.09005	0.00210268					3.088	0.000296285
0.627794	-0.075972		0.617604	-0.015767		3.09415	0.00209867					3.0921	0.0002913
0.628639	-0.077115		0.618436	-0.016623		3.09824	0.00209465					3.09619	0.000286267
0.629485	-0.07835		0.619268	-0.017808		3.10234	0.00209062					3.10029	0.000281186
0.63033	-0.078866		0.6201	-0.019294		3.10643	0.00208658					3.10438	0.000276058
0.631176	-0.078759		0.620932	-0.020397		3.11053	0.00208251					3.10848	0.00027088
0.632021	-0.079772		0.621764	-0.021439		3.11462	0.00207841					3.11257	0.000265653
0.632867	-0.080888		0.622596	-0.022282		3.11872	0.00207427					3.11667	0.00026038
0.633712	-0.081826		0.623428	-0.022544		3.12281	0.00207008					3.12076	0.000255063
0.634558	-0.082339		0.62426	-0.02356		3.12691	0.00206585					3.12486	0.000249706
0.635403	-0.082591		0.625092	-0.024638		3.131	0.00206156					3.12895	0.000244312
0.636249	-0.083124		0.625924	-0.025397		3.1351	0.00205721					3.13305	0.000238885
0.637094	-0.083897		0.626756	-0.026185		3.13919	0.00205281					3.13714	0.000233431
0.63794	-0.084449		0.627587	-0.027033		3.14329	0.00204834					3.14124	0.000227958
0.638785	-0.084796		0.628419	-0.027998		3.14738	0.00204382					3.14533	0.000222471
0.639631	-0.085446		0.629251	-0.028444		3.15148	0.00203924					3.14943	0.000216981
0.640476	-0.086711		0.630083	-0.029392		3.15557	0.0020346					3.15352	0.000211495
0.641322	-0.087622		0.630915	-0.030402		3.15967	0.0020299					3.15761	0.000206022
0.642167	-0.088339		0.631747	-0.031103		3.16376	0.00202515					3.16171	0.000200574
0.643013	-0.08925		0.632579	-0.032326		3.16786	0.00202035					3.1658	0.000195159
0.643858	-0.089962		0.633411	-0.032084		3.17195	0.0020155					3.1699	0.000189787
0.644704	-0.090619		0.634243	-0.032643		3.17605	0.00201061					3.17399	0.000184467
0.645549	-0.091259		0.635075	-0.033307		3.18014	0.00200568					3.17809	0.000179208
0.646395	-0.091858		0.635907	-0.03382		3.18424	0.00200072					3.18218	0.000174021
0.64724	-0.092436		0.636739	-0.035026		3.18833	0.00199573					3.18628	0.000168915
0.648086	-0.092758		0.637571	-0.036434		3.19243	0.00199072					3.19037	0.0001639
0.648931	-0.093268		0.638402	-0.03699		3.19652	0.00198569					3.19447	0.000158982
0.649777	-0.094282		0.639234	-0.037521		3.20061	0.00198064					3.19856	0.000154168
0.650622	-0.095291		0.640066	-0.038267		3.20471	0.00197559					3.20266	0.000149464
0.651468	-0.096014		0.640898	-0.038067		3.2088	0.00197053					3.20675	0.000144874
0.652313	-0.096488		0.64173	-0.038535		3.2129	0.00196547					3.21085	0.000140401
0.653159	-0.09696		0.642562	-0.038399		3.21699	0.00196042					3.21494	0.000136047
0.654004	-0.097379		0.643394	-0.038194		3.22109	0.00195538					3.21904	0.000131814
0.65485	-0.097968		0.644226	-0.038607		3.22518	0.00195035					3.22313	0.000127702
0.655695	-0.098701		0.645058	-0.039209		3.22928	0.00194534					3.22723	0.00012371
0.656541	-0.098672		0.64589	-0.039928		3.23337	0.00194035					3.23132	0.000119835
0.657386	-0.098627		0.646722	-0.040046		3.23747	0.00193538					3.23542	0.000116072
0.658232	-0.098915		0.647554	-0.041003		3.24156	0.00193043					3.23951	0.000112415
0.659077	-0.099363		0.648385	-0.042289		3.24566	0.00192551					3.24361	0.00010886
0.659923	-0.10009		0.649217	-0.043727		3.24975	0.00192062					3.2477	0.000105399
0.660768	-0.100651		0.650049	-0.044564		3.25385	0.00191575					3.2518	0.000102025
0.661614	-0.101013		0.650881	-0.044739		3.25794	0.00191091					3.25589	9.87295e-05
0.662459	-0.101864		0.651713	-0.045277		3.26204	0.00190609					3.25999	9.55033e-05
0.663305	-0.102859		0.652545	-0.045918		3.26613	0.0019013					3.26408	9.23375e-05
0.66415	-0.102638		0.653377	-0.046879		3.27023	0.00189653					3.26818	8.92228e-05
0.664996	-0.102848		0.654209	-0.048463		3.27432	0.00189177					3.27227	8.61492e-05
0.665841	-0.103026		0.655041	-0.049659		3.27842	0.00188703					3.27637	8.31084e-05
0.666687	-0.104086		0.655873	-0.050824		3.28251	0.0018823					3.28046	8.0092e-05
0.667532	-0.104354		0.656705	-0.050871		3.28661	0.00187757					3.28456	7.70919e-05
0.668378	-0.104923		0.657537	-0.052206		3.2907	0.00187285					3.28865	7.41006e-05
0.669223	-0.105134		0.658368	-0.051903		3.2948	0.00186811					3.29275	7.11106e-05
0.670069	-0.105199		0.6592	-0.052612		3.29889	0.00186337					3.29684	6.81156e-05
0.670914	-0.105715		0.660032	-0.052987		3.30299	0.0018586					3.30094	6.51101e-05
0.67176	-0.106619		0.660864	-0.053992		3.30708	0.00185381					3.30503	6.209e-05
0.672605	-0.107593		0.661696	-0.054018		3.31118	0.00184899					3.30913	5.90508e-05
0.673451	-0.108036		0.662528	-0.054593		3.31527	0.00184413					3.31322	5.59881e-05
0.674296	-0.108306		0.66336	-0.055673		3.31937	0.00183921					3.31732	5.29004e-05
0.675142	-0.108566		0.664192	-0.056435		3.32346	0.00183424					3.32141	4.97866e-05
0.675987	-0.10899		0.665024	-0.057322		3.32756	0.00182921					3.32551	4.66467e-05
0.676833	-0.110001		0.665856	-0.057936		3.33165	0.00182411					3.3296	4.34802e-05
0.677678	-0.111539		0.666688	-0.059175		3.33575	0.00181894					3.3337	4.02857e-05
0.678524	-0.111785		0.66752	-0.05989		3.33984	0.00181369					3.33779	3.7064e-05
0.679369	-0.112062		0.668352	-0.060618		3.34394	0.00180835					3.34189	3.38159e-05
0.680215	-0.112696		0.669183	-0.061165		3.34803	0.00180293					3.34598	3.0543e-05
0.68106	-0.113364		0.670015	-0.061748		3.35213	0.00179742					3.35007	2.72459e-05
0.681906	-0.113832		0.670847	-0.062224		3.35622	0.00179182					3.35417	2.39256e-05
0.682751	-0.114166		0.671679	-0.062766		3.36032	0.00178613					3.35826	2.05813e-05
0.683597	-0.114651		0.672511	-0.062553		3.36441	0.00178036					3.36236	1.72122e-05
0.684442	-0.11482		0.673343	-0.063137		3.36851	0.00177449					3.36645	1.38176e-05
0.685288	-0.115312		0.674175	-0.063228		3.3726	0.00176855					3.37055	1.03959e-05
0.686133	-0.115793		0.675007	-0.064416		3.3767	0.00176253					3.37464	6.94551e-06
0.686979	-0.116559		0.675839	-0.065424		3.38079	0.00175645					3.37874	3.46253e-06
0.687824	-0.117068		0.676671	-0.065895		3.38489	0.0017503					3.38283	-5.54264e-08
0.68867	-0.117627		0.677503	-0.066814		3.38898	0.0017441					3.38693	-3.61205e-06
0.689515	-0.118094		0.678335	-0.066995		3.39307	0.00173786					3.39102	-7.21171e-06
0.690361	-0.118244		0.679166	-0.066982		3.39717	0.00173158					3.39512	-1.0859e-05
0.691206	-0.118369		0.679998	-0.066982		3.40126	0.00172528					3.39921	-1.45595e-05
0.692052	-0.118833		0.68083	-0.067315		3.40536	0.00171897					3.40331	-1.83199e-05
0.692897	-0.119441		0.681662	-0.068455		3.40945	0.00171265					3.4074	-2.21443e-05
0.693743	-0.119928		0.682494	-0.06977		3.41355	0.00170635					3.4115	-2.6038e-05
0.694588	-0.120407		0.683326	-0.070459		3.41764	0.00170007					3.41559	-3.00061e-05
0.695434	-0.121182		0.684158	-0.071759		3.42174	0.00169383					3.41969	-3.4054e-05
0.69628	-0.121884		0.68499	-0.072718		3.42583	0.00168763					3.42378	-3.81856e-05
0.697125	-0.122529		0.685822	-0.073618		3.42993	0.00168148					3.42788	-4.24045e-05
0.697971	-0.123833		0.686654	-0.074051		3.43402	0.0016754					3.43197	-4.67138e-05
0.698816	-0.124991		0.687486	-0.074466		3.43812	0.00166938					3.43607	-5.11154e-05
0.699661	-0.125458		0.688318	-0.075827		3.44221	0.00166345					3.44016	-5.56102e-05
0.700507	-0.125949		0.689149	-0.075818		3.44631	0.0016576					3.44426	-6.01984e-05
0.701353	-0.126229		0.689981	-0.076486		3.4504	0.00165185					3.44835	-6.48792e-05
0.702198	-0.126166		0.690813	-0.076366		3.4545	0.00164618					3.45245	-6.96516e-05
0.703044	-0.126166		0.691645	-0.076795		3.45859	0.00164062					3.45654	-7.45122e-05
0.703889	-0.126596		0.692477	-0.077801		3.46269	0.00163515					3.46064	-7.94567e-05
0.704735	-0.127093		0.693309	-0.077369		3.46678	0.00162978					3.46473	-8.44806e-05
0.70558	-0.127916		0.694141	-0.077696		3.47088	0.0016245					3.46883	-8.95776e-05
0.706426	-0.128459		0.694973	-0.078019		3.47497	0.00161931					3.47292	-9.47414e-05
0.707271	-0.128482		0.695805	-0.078467		3.47907	0.00161422					3.47702	-9.99638e-05
0.708117	-0.128969		0.696637	-0.078485		3.48316	0.00160921					3.48111	-0.000105237
0.708962	-0.129219		0.697469	-0.077989		3.48726	0.00160428					3.48521	-0.000110553
0.709808	-0.129328		0.698301	-0.078287		3.49135	0.00159942					3.4893	-0.000115903
0.710653	-0.12988		0.699133	-0.077768		3.49545	0.00159463					3.4934	-0.000121278
0.711499	-0.130691		0.699964	-0.07808		3.49954	0.00158989					3.49749	-0.000126672
0.712344	-0.131001		0.700796	-0.079043		3.50364	0.0015852					3.50159	-0.000132077
0.71319	-0.131289		0.701628	-0.080205		3.50773	0.00158056					3.50568	-0.000137484
0.714035	-0.13167		0.70246	-0.080419		3.51183	0.00157594					3.50978	-0.000142887
0.714881	-0.132282		0.703292	-0.081437		3.51592	0.00157135					3.51387	-0.00014828
0.715726	-0.132669		0.704124	-0.081521		3.52002	0.00156678					3.51797	-0.000153658
0.716572	-0.133208		0.704956	-0.081623		3.52411	0.00156221					3.52206	-0.000159017
0.717417	-0.133999		0.705788	-0.081797		3.52821	0.00155765					3.52616	-0.000164355
0.718263	-0.134515		0.70662	-0.082619		3.5323	0.00155308					3.53025	-0.00016967
0.719108	-0.134076		0.707452	-0.083918		3.5364	0.0015485					3.53434	-0.000174961
0.719954	-0.134264		0.708284	-0.083501		3.54049	0.00154391					3.53844	-0.000180227
0.720799	-0.134326		0.709116	-0.084241		3.54459	0.0015393					3.54253	-0.000185468
0.721645	-0.134165		0.709947	-0.084694		3.54868	0.00153468					3.54663	-0.000190689
0.72249	-0.134278		0.710779	-0.084928		3.55278	0.00153003					3.55072	-0.000195895
0.723336	-0.13416		0.711611	-0.085219		3.55687	0.00152536					3.55482	-0.000201088
0.724181	-0.133925		0.712443	-0.08551		3.56097	0.00152068					3.55891	-0.000206275
0.725027	-0.134626		0.713275	-0.085902		3.56506	0.00151598					3.56301	-0.00021146
0.725872	-0.134996		0.714107	-0.0872		3.56916	0.00151126					3.5671	-0.000216652
0.726718	-0.13561		0.714939	-0.087543		3.57325	0.00150654					3.5712	-0.000221856
0.727563	-0.136009		0.715771	-0.08797		3.57735	0.00150181					3.57529	-0.00022708
0.728409	-0.136577		0.716603	-0.088226		3.58144	0.00149708					3.57939	-0.000232331
0.729254	-0.13642		0.717435	-0.088309		3.58553	0.00149236					3.58348	-0.000237617
0.7301	-0.136712		0.718267	-0.088535		3.58963	0.00148765					3.58758	-0.000242944
0.730945	-0.136781		0.719099	-0.088427		3.59372	0.00148296					3.59167	-0.00024832
0.731791	-0.136808		0.71993	-0.089187		3.59782	0.00147829					3.59577	-0.000253751
0.732636	-0.136883		0.720762	-0.090037		3.60191	0.00147365					3.59986	-0.000259244
0.733482	-0.13699		0.721594	-0.090945		3.60601	0.00146904					3.60396	-0.000264803
0.734327	-0.136888		0.722426	-0.091664		3.6101	0.00146447					3.60805	-0.000270433
0.735173	-0.136814		0.723258	-0.092035		3.6142	0.00145994					3.61215	-0.000276137
0.736018	-0.136319		0.72409	-0.092286		3.61829	0.00145546					3.61624	-0.000281916
0.736864	-0.136584		0.724922	-0.092879		3.62239	0.00145102					3.62034	-0.000287772
0.737709	-0.13625		0.725754	-0.092959		3.62648	0.00144662					3.62443	-0.000293705
0.738555	-0.136285		0.726586	-0.0936		3.63058	0.00144227					3.62853	-0.000299713
0.7394	-0.136169		0.727418	-0.094331		3.63467	0.00143796					3.63262	-0.000305795
0.740246	-0.135891		0.72825	-0.094757		3.63877	0.0014337					3.63672	-0.000311946
0.741091	-0.136051		0.729082	-0.09522		3.64286	0.00142946					3.64081	-0.000318163
0.741937	-0.136228		0.729913	-0.095165		3.64696	0.00142526					3.64491	-0.000324442
0.742782	-0.136456		0.730745	-0.095666		3.65105	0.00142109					3.649	-0.000330777
0.743628	-0.137047		0.731577	-0.09635		3.65515	0.00141693					3.6531	-0.000337161
0.744473	-0.137683		0.732409	-0.096649		3.65924	0.00141278					3.65719	-0.000343587
0.745319	-0.137891		0.733241	-0.0977		3.66334	0.00140863					3.66129	-0.000350047
0.746164	-0.137646		0.734073	-0.098148		3.66743	0.00140448					3.66538	-0.000356536
0.74701	-0.137772		0.734905	-0.098887		3.67153	0.00140031					3.66948	-0.000363046
0.747855	-0.13853		0.735737	-0.099612		3.67562	0.00139613					3.67357	-0.000369571
0.748701	-0.139336		0.736569	-0.100083		3.67972	0.0013919					3.67767	-0.000376102
0.749546	-0.139526		0.737401	-0.100417		3.68381	0.00138764					3.68176	-0.000382632
0.750392	-0.140012		0.738233	-0.101154		3.68791	0.00138332					3.68586	-0.000389156
0.751237	-0.14073		0.739065	-0.102064		3.692	0.00137894					3.68995	-0.000395667
0.752083	-0.141203		0.739897	-0.103438		3.6961	0.0013745					3.69405	-0.000402162
0.752928	-0.141629		0.740728	-0.103742		3.70019	0.00136998					3.69814	-0.000408635
0.753774	-0.141543		0.74156	-0.103671		3.70429	0.00136539					3.70224	-0.000415083
0.754619	-0.1412		0.742392	-0.103046		3.70838	0.00136071					3.70633	-0.000421504
0.755465	-0.140636		0.743224	-0.102778		3.71248	0.00135593					3.71043	-0.000427895
0.75631	-0.141069		0.744056	-0.103041		3.71657	0.00135106					3.71452	-0.000434255
0.757156	-0.141532		0.744888	-0.103366		3.72067	0.0013461					3.71862	-0.000440584
0.758001	-0.141797		0.74572	-0.103568		3.72476	0.00134103					3.72271	-0.00044688
0.758847	-0.141719		0.746552	-0.103711		3.72886	0.00133585					3.7268	-0.000453145
0.759692	-0.141294		0.747384	-0.104676		3.73295	0.00133057					3.7309	-0.000459379
0.760538	-0.141326		0.748216	-0.104707		3.73705	0.00132519					3.73499	-0.000465584
0.761383	-0.141719		0.749048	-0.10453		3.74114	0.00131969					3.73909	-0.000471761
0.762229	-0.141869		0.74988	-0.105195		3.74524	0.00131408					3.74318	-0.000477911
0.763074	-0.142243		0.750711	-0.104895		3.74933	0.00130837					3.74728	-0.000484037
0.76392	-0.142999		0.751543	-0.105111		3.75343	0.00130255					3.75137	-0.000490139
0.764765	-0.143729		0.752375	-0.105044		3.75752	0.00129661					3.75547	-0.000496218
0.765611	-0.144272		0.753207	-0.105533		3.76162	0.00129057					3.75956	-0.000502277
0.766456	-0.144297		0.754039	-0.10586		3.76571	0.00128442					3.76366	-0.000508314
0.767302	-0.144133		0.754871	-0.105749		3.76981	0.00127817					3.76775	-0.000514334
0.768147	-0.143677		0.755703	-0.105299		3.7739	0.0012718					3.77185	-0.000520336
0.768993	-0.14353		0.756535	-0.105839		3.77799	0.00126533					3.77594	-0.000526321
0.769838	-0.143347		0.757367	-0.106033		3.78209	0.00125875					3.78004	-0.00053229
0.770684	-0.14368		0.758199	-0.106791		3.78618	0.00125207					3.78413	-0.000538243
0.771529	-0.14375		0.759031	-0.107257		3.79028	0.00124528					3.78823	-0.00054418
0.772375	-0.144083		0.759863	-0.107717		3.79437	0.00123838					3.79232	-0.0005501
0.77322	-0.144887		0.760695	-0.109224		3.79847	0.00123138					3.79642	-0.000556004
0.774066	-0.145147		0.761526	-0.108841		3.80256	0.00122429					3.80051	-0.000561893
0.774911	-0.14541		0.762358	-0.108686		3.80666	0.00121709					3.80461	-0.000567766
0.775757	-0.145765		0.76319	-0.109072		3.81075	0.0012098					3.8087	-0.000573624
0.776602	-0.146185		0.764022	-0.109358		3.81485	0.00120241					3.8128	-0.000579465
0.777448	-0.146907		0.764854	-0.109534		3.81894	0.00119494					3.81689	-0.000585291
0.778293	-0.147649		0.765686	-0.109706		3.82304	0.00118738					3.82099	-0.000591103
0.779139	-0.147915		0.766518	-0.110164		3.82713	0.00117973					3.82508	-0.000596904
0.779984	-0.148173		0.76735	-0.110883		3.83123	0.00117202					3.82918	-0.000602694
0.78083	-0.148295		0.768182	-0.111289		3.83532	0.00116423					3.83327	-0.000608474
0.781675	-0.148847		0.769014	-0.111279		3.83942	0.00115638					3.83737	-0.000614248
0.782521	-0.14906		0.769846	-0.111201		3.84351	0.00114847					3.84146	-0.000620016
0.783366	-0.149334		0.770678	-0.111361		3.84761	0.00114051					3.84556	-0.00062578
0.784212	-0.149455		0.771509	-0.111879		3.8517	0.00113251					3.84965	-0.000631545
0.785057	-0.149161		0.772341	-0.112003		3.8558	0.00112447					3.85375	-0.000637312
0.785903	-0.149122		0.773173	-0.112069		3.85989	0.00111641					3.85784	-0.000643086
0.786748	-0.14902		0.774005	-0.112086		3.86399	0.00110832					3.86194	-0.000648868
0.787594	-0.149571		0.774837	-0.111414		3.86808	0.00110021					3.86603	-0.000654663
0.788439	-0.149452		0.775669	-0.111458		3.87218	0.00109211					3.87013	-0.000660472
0.789285	-0.149281		0.776501	-0.11207		3.87627	0.001084					3.87422	-0.0006663
0.79013	-0.148857		0.777333	-0.112369		3.88037	0.00107591					3.87832	-0.000672151
0.790976	-0.1488		0.778165	-0.112706		3.88446	0.00106783					3.88241	-0.000678028
0.791821	-0.148276		0.778997	-0.113325		3.88856	0.00105978					3.88651	-0.000683933
0.792667	-0.148331		0.779829	-0.113537		3.89265	0.00105176					3.8906	-0.00068987
0.793512	-0.148343		0.780661	-0.113123		3.89675	0.00104377					3.8947	-0.000695841
0.794358	-0.147847		0.781492	-0.112785		3.90084	0.00103583					3.89879	-0.000701847
0.795203	-0.147611		0.782324	-0.112909		3.90494	0.00102793					3.90289	-0.000707891
0.796049	-0.148439		0.783156	-0.113993		3.90903	0.00102009					3.90698	-0.000713975
0.796894	-0.149363		0.783988	-0.115002		3.91313	0.00101231					3.91107	-0.000720099
0.79774	-0.149171		0.78482	-0.11568		3.91722	0.00100459					3.91517	-0.000726263
0.798585	-0.148887		0.785652	-0.116017		3.92132	0.000996936					3.91926	-0.000732467
0.799431	-0.149204		0.786484	-0.116244		3.92541	0.000989356					3.92336	-0.000738712
0.800276	-0.149225		0.787316	-0.116758		3.92951	0.00098185					3.92745	-0.000744994
0.801122	-0.149569		0.788148	-0.117587		3.9336	0.000974421					3.93155	-0.000751312
0.801968	-0.149863		0.78898	-0.117813		3.9377	0.000967072					3.93564	-0.000757664
0.802813	-0.149604		0.789812	-0.118445		3.94179	0.000959808					3.93974	-0.000764045
0.803658	-0.149605		0.790644	-0.118429		3.94589	0.000952632					3.94383	-0.000770451
0.804504	-0.149602		0.791475	-0.118397		3.94998	0.000945547					3.94793	-0.000776877
0.805349	-0.149398		0.792307	-0.118674		3.95408	0.000938557					3.95202	-0.000783318
0.806195	-0.148732		0.793139	-0.119225		3.95817	0.000931664					3.95612	-0.000789767
0.807041	-0.149068		0.793971	-0.120065		3.96226	0.000924872					3.96021	-0.000796218
0.807886	-0.149344		0.794803	-0.120688		3.96636	0.000918185					3.96431	-0.000802662
0.808731	-0.149457		0.795635	-0.121277		3.97045	0.000911605					3.9684	-0.00080909
0.809577	-0.149868		0.796467	-0.121981		3.97455	0.000905136					3.9725	-0.000815495
0.810423	-0.150172		0.797299	-0.12283		3.97864	0.000898781					3.97659	-0.000821869
0.811268	-0.149799		0.798131	-0.123167		3.98274	0.000892545					3.98069	-0.000828202
0.812114	-0.149402		0.798963	-0.123977		3.98683	0.00088643					3.98478	-0.000834484
0.812959	-0.149372		0.799795	-0.124792		3.99093	0.000880439					3.98888	-0.000840706
0.813805	-0.149586		0.800627	-0.125194		3.99502	0.000874573					3.99297	-0.000846857
0.81465	-0.149749		0.801458	-0.126167		3.99912	0.000868836					3.99707	-0.000852929
0.815496	-0.15006		0.80229	-0.126077		4.00321	0.000863229					4.00116	-0.000858912
0.816341	-0.150332		0.803122	-0.126909		4.00731	0.000857756					4.00526	-0.0008648
0.817187	-0.150641		0.803954	-0.127367		4.0114	0.000852414					4.00935	-0.000870583
0.818032	-0.150729		0.804786	-0.127324		4.0155	0.000847207					4.01345	-0.000876255
0.818878	-0.150753		0.805618	-0.127718		4.01959	0.000842132					4.01754	-0.000881808
0.819723	-0.150506		0.80645	-0.12829		4.02369	0.000837189					4.02164	-0.000887237
0.820569	-0.150336		0.807282	-0.128717		4.02778	0.000832375					4.02573	-0.000892537
0.821414	-0.150585		0.808114	-0.128568		4.03188	0.000827688					4.02983	-0.000897705
0.82226	-0.150713		0.808946	-0.128908		4.03597	0.000823126					4.03392	-0.000902738
0.823105	-0.150818		0.809778	-0.128998		4.04007	0.000818682					4.03802	-0.000907635
0.823951	-0.151203		0.81061	-0.129498		4.04416	0.000814353					4.04211	-0.000912394
0.824796	-0.151497		0.811442	-0.12996		4.04826	0.000810133					4.04621	-0.000917017
0.825642	-0.15164		0.812273	-0.130069		4.05235	0.000806018					4.0503	-0.000921504
0.826487	-0.151568		0.813105	-0.129832		4.05645	0.000802002					4.0544	-0.000925859
0.827333	-0.151286		0.813937	-0.130072		4.06054	0.000798079					4.05849	-0.000930085
0.828178	-0.151217		0.814769	-0.130045		4.06464	0.000794242					4.06259	-0.000934187
0.829024	-0.150853		0.815601	-0.130619		4.06873	0.000790486					4.06668	-0.000938168
0.829869	-0.150918		0.816433	-0.131186		4.07283	0.000786804					4.07078	-0.000942034
0.830715	-0.150965		0.817265	-0.131519		4.07692	0.000783189					4.07487	-0.000945794
0.83156	-0.15086		0.818097	-0.131374		4.08102	0.000779634					4.07897	-0.000949452
0.832406	-0.151338		0.818929	-0.131494		4.08511	0.000776134					4.08306	-0.000953018
0.833251	-0.151417		0.819761	-0.13188		4.08921	0.000772685					4.08716	-0.000956497
0.834097	-0.151038		0.820593	-0.132025		4.0933	0.000769282					4.09125	-0.000959896
0.834942	-0.151209		0.821425	-0.132368		4.0974	0.000765922					4.09535	-0.000963222
0.835788	-0.151489		0.822256	-0.132953		4.10149	0.0007626					4.09944	-0.000966483
0.836633	-0.152285		0.823088	-0.133222		4.10559	0.000759316					4.10353	-0.000969687
0.837479	-0.152153		0.82392	-0.133661		4.10968	0.000756067					4.10763	-0.000972838
0.838324	-0.151875		0.824752	-0.134125		4.11378	0.000752853					4.11172	-0.000975943
0.83917	-0.152113		0.825584	-0.134426		4.11787	0.000749673					4.11582	-0.000979008
0.840015	-0.152658		0.826416	-0.134215		4.12197	0.000746528					4.11991	-0.000982038
0.840861	-0.152966		0.827248	-0.13391		4.12606	0.000743419					4.12401	-0.000985038
0.841706	-0.15343		0.82808	-0.134226		4.13016	0.000740349					4.1281	-0.000988013
0.842552	-0.15365		0.828912	-0.134408		4.13425	0.000737319					4.1322	-0.000990967
0.843397	-0.152854		0.829744	-0.134243		4.13835	0.000734332					4.13629	-0.000993903
0.844243	-0.153368		0.830576	-0.133812		4.14244	0.000731391					4.14039	-0.000996825
0.845088	-0.153131		0.831408	-0.133052		4.14654	0.000728499					4.14448	-0.000999736
0.845934	-0.153812		0.83224	-0.133471		4.15063	0.00072566					4.14858	-0.00100264
0.846779	-0.154609		0.833071	-0.133808		4.15472	0.000722873					4.15267	-0.00100554
0.847625	-0.155244		0.833903	-0.133932		4.15882	0.000720141					4.15677	-0.00100843
0.84847	-0.154997		0.834735	-0.134245		4.16291	0.000717467					4.16086	-0.00101133
0.849316	-0.15534		0.835567	-0.134403		4.16701	0.000714852					4.16496	-0.00101423
0.850161	-0.156152		0.836399	-0.134736		4.1711	0.000712298					4.16905	-0.00101715
0.851007	-0.155918		0.837231	-0.135051		4.1752	0.000709805					4.17315	-0.00102008
0.851852	-0.155926		0.838063	-0.135306		4.17929	0.000707372					4.17724	-0.00102302
0.852698	-0.15651		0.838895	-0.135288		4.18339	0.000705					4.18134	-0.00102598
0.853543	-0.156924		0.839727	-0.135425		4.18748	0.000702686					4.18543	-0.00102897
0.854389	-0.157278		0.840559	-0.135453		4.19158	0.000700427					4.18953	-0.00103199
0.855234	-0.157645		0.841391	-0.135703		4.19567	0.00069822					4.19362	-0.00103505
0.85608	-0.157876		0.842223	-0.135992		4.19977	0.000696062					4.19772	-0.00103815
0.856925	-0.157703		0.843054	-0.136005		4.20386	0.000693947					4.20181	-0.00104129
0.857771	-0.158197		0.843886	-0.13637		4.20796	0.000691869					4.20591	-0.00104449
0.858616	-0.15863		0.844718	-0.136436		4.21205	0.000689822					4.21	-0.00104775
0.859462	-0.159168		0.84555	-0.136665		4.21615	0.0006878					4.2141	-0.00105107
0.860307	-0.159498		0.846382	-0.137231		4.22024	0.000685796					4.21819	-0.00105446
0.861153	-0.159213		0.847214	-0.137653		4.22434	0.000683804					4.22229	-0.00105793
0.861998	-0.159811		0.848046	-0.137979		4.22843	0.000681815					4.22638	-0.00106148
0.862844	-0.160119		0.848878	-0.138544		4.23253	0.000679822					4.23048	-0.00106511
0.863689	-0.160275		0.84971	-0.138942		4.23662	0.000677818					4.23457	-0.00106882
0.864535	-0.160102		0.850542	-0.139041		4.24072	0.000675793					4.23867	-0.00107263
0.86538	-0.15961		0.851374	-0.139239		4.24481	0.000673741					4.24276	-0.00107653
0.866226	-0.159706		0.852206	-0.139482		4.24891	0.000671654					4.24686	-0.00108051
0.867071	-0.160213		0.853037	-0.139876		4.253	0.000669527					4.25095	-0.0010846
0.867917	-0.160311		0.853869	-0.14067		4.2571	0.000667352					4.25505	-0.00108877
0.868762	-0.1612		0.854701	-0.141908		4.26119	0.000665123					4.25914	-0.00109303
0.869608	-0.161822		0.855533	-0.142469		4.26529	0.000662834					4.26324	-0.00109739
0.870453	-0.162146		0.856365	-0.142584		4.26938	0.00066048					4.26733	-0.00110183
0.871299	-0.162396		0.857197	-0.142803		4.27348	0.000658054					4.27143	-0.00110636
0.872144	-0.162424		0.858029	-0.143685		4.27757	0.000655553					4.27552	-0.00111097
0.87299	-0.162866		0.858861	-0.1445		4.28167	0.000652975					4.27962	-0.00111565
0.873835	-0.163137		0.859693	-0.145112		4.28576	0.000650318					4.28371	-0.00112041
0.874681	-0.163218		0.860525	-0.145459		4.28986	0.000647578					4.2878	-0.00112523
0.875526	-0.163746		0.861357	-0.145853		4.29395	0.000644754					4.2919	-0.00113012
0.876372	-0.163877		0.862189	-0.145793		4.29805	0.000641848					4.29599	-0.00113506
0.877217	-0.163642		0.86302	-0.145199		4.30214	0.000638857					4.30009	-0.00114005
0.878063	-0.16361		0.863852	-0.145022		4.30624	0.000635783					4.30418	-0.00114509
0.878908	-0.163892		0.864684	-0.145532		4.31033	0.000632626					4.30828	-0.00115017
0.879754	-0.164193		0.865516	-0.146351		4.31443	0.00062939					4.31237	-0.00115529
0.880599	-0.163991		0.866348	-0.146432		4.31852	0.000626076					4.31647	-0.00116044
0.881445	-0.163622		0.86718	-0.147044		4.32262	0.00062269					4.32056	-0.00116562
0.88229	-0.163366		0.868012	-0.147626		4.32671	0.000619235					4.32466	-0.00117081
0.883136	-0.162867		0.868844	-0.147887		4.33081	0.000615715					4.32875	-0.00117603
0.883981	-0.162394		0.869676	-0.147876		4.3349	0.000612136					4.33285	-0.00118127
0.884827	-0.162698		0.870508	-0.148171		4.339	0.000608502					4.33694	-0.00118651
0.885672	-0.162754		0.87134	-0.148639		4.34309	0.000604822					4.34104	-0.00119177
0.886518	-0.163315		0.872172	-0.149172		4.34718	0.0006011					4.34513	-0.00119704
0.887363	-0.163785		0.873004	-0.149767		4.35128	0.00059734					4.34923	-0.00120231
0.888209	-0.163437		0.873835	-0.150075		4.35537	0.000593549					4.35332	-0.00120759
0.889054	-0.16281		0.874667	-0.150466		4.35947	0.000589736					4.35742	-0.00121288
0.8899	-0.162981		0.875499	-0.151002		4.36356	0.000585905					4.36151	-0.00121816
0.890745	-0.162635		0.876331	-0.150996		4.36766	0.000582065					4.36561	-0.00122345
0.891591	-0.162069		0.877163	-0.151381		4.37175	0.000578221					4.3697	-0.00122874
0.892436	-0.162303		0.877995	-0.15184		4.37585	0.00057438					4.3738	-0.00123403
0.893282	-0.162803		0.878827	-0.152054		4.37994	0.000570548					4.37789	-0.00123931
0.894127	-0.162568		0.879659	-0.152315		4.38404	0.000566731					4.38199	-0.0012446
0.894973	-0.162571		0.880491	-0.152498		4.38813	0.000562934					4.38608	-0.00124987
0.895818	-0.162332		0.881323	-0.15286		4.39223	0.000559163					4.39018	-0.00125514
0.896664	-0.162667		0.882155	-0.153258		4.39632	0.000555421					4.39427	-0.00126039
0.897509	-0.162349		0.882987	-0.152898		4.40042	0.000551715					4.39837	-0.00126562
0.898355	-0.162654		0.883818	-0.152612		4.40451	0.000548047					4.40246	-0.00127084
0.8992	-0.162357		0.88465	-0.15278		4.40861	0.000544423					4.40656	-0.00127603
0.900046	-0.162466		0.885482	-0.152508		4.4127	0.000540844					4.41065	-0.00128119
0.900891	-0.16204		0.886314	-0.152672		4.4168	0.000537312					4.41475	-0.00128632
0.901737	-0.161796		0.887146	-0.152883		4.42089	0.000533832					4.41884	-0.00129141
0.902582	-0.162378		0.887978	-0.152836		4.42499	0.000530403					4.42294	-0.00129645
0.903428	-0.162619		0.88881	-0.152687		4.42908	0.000527026					4.42703	-0.00130143
0.904273	-0.16245		0.889642	-0.152551		4.43318	0.000523703					4.43113	-0.00130636
0.905119	-0.162462		0.890474	-0.152166		4.43727	0.000520432					4.43522	-0.00131122
0.905964	-0.162835		0.891306	-0.152077		4.44137	0.000517212					4.43932	-0.00131601
0.90681	-0.162265		0.892138	-0.15246		4.44546	0.000514041					4.44341	-0.00132072
0.907655	-0.162397		0.89297	-0.152367		4.44956	0.000510918					4.44751	-0.00132534
0.908501	-0.162153		0.893802	-0.152154		4.45365	0.000507841					4.4516	-0.00132988
0.909346	-0.16222		0.894633	-0.152425		4.45775	0.000504807					4.4557	-0.00133432
0.910192	-0.162143		0.895465	-0.152674		4.46184	0.000501811					4.45979	-0.00133867
0.911037	-0.162261		0.896297	-0.152373		4.46594	0.000498851					4.46389	-0.00134291
0.911883	-0.162273		0.897129	-0.152349		4.47003	0.000495923					4.46798	-0.00134704
0.912728	-0.162838		0.897961	-0.152579		4.47413	0.000493023					4.47208	-0.00135108
0.913574	-0.16266		0.898793	-0.153004		4.47822	0.000490146					4.47617	-0.001355
0.914419	-0.162905		0.899625	-0.152903		4.48232	0.000487285					4.48026	-0.00135882
0.915265	-0.162693		0.900457	-0.152597		4.48641	0.000484436					4.48436	-0.00136254
0.916111	-0.163187		0.901289	-0.152907		4.49051	0.000481594					4.48845	-0.00136616
0.916956	-0.163615		0.902121	-0.153128		4.4946	0.000478752					4.49255	-0.00136968
0.917801	-0.163753		0.902953	-0.15286		4.4987	0.000475905					4.49664	-0.00137312
0.918647	-0.163766		0.903785	-0.152877		4.50279	0.000473046					4.50074	-0.00137647
0.919492	-0.163546		0.904616	-0.1538		4.50689	0.00047017					4.50483	-0.00137976
0.920338	-0.163317		0.905448	-0.154682		4.51098	0.000467269					4.50893	-0.00138297
0.921184	-0.163491		0.90628	-0.154945		4.51508	0.000464338					4.51302	-0.00138614
0.922029	-0.163614		0.907112	-0.154891		4.51917	0.00046137					4.51712	-0.00138926
0.922875	-0.164047		0.907944	-0.154834		4.52327	0.00045836					4.52121	-0.00139234
0.92372	-0.164267		0.908776	-0.154145		4.52736	0.000455301					4.52531	-0.00139541
0.924566	-0.164238		0.909608	-0.153932		4.53146	0.000452187					4.5294	-0.00139847
0.925411	-0.164848		0.91044	-0.154057		4.53555	0.000449012					4.5335	-0.00140153
0.926257	-0.165514		0.911272	-0.153693		4.53964	0.000445769					4.53759	-0.0014046
0.927102	-0.166076		0.912104	-0.153856		4.54374	0.000442454					4.54169	-0.0014077
0.927948	-0.165908		0.912936	-0.154345		4.54783	0.00043906					4.54578	-0.00141083
0.928793	-0.165446		0.913768	-0.154482		4.55193	0.000435583					4.54988	-0.00141401
0.929639	-0.165138		0.914599	-0.154603		4.55602	0.00043202					4.55397	-0.00141724
0.930484	-0.165539		0.915431	-0.154816		4.56012	0.000428366					4.55807	-0.00142054
0.93133	-0.165523		0.916263	-0.154661		4.56421	0.000424617					4.56216	-0.00142391
0.932175	-0.165555		0.917095	-0.154901		4.56831	0.00042077					4.56626	-0.00142735
0.933021	-0.165793		0.917927	-0.155268		4.5724	0.000416824					4.57035	-0.00143088
0.933866	-0.1658		0.918759	-0.154922		4.5765	0.000412777					4.57445	-0.0014345
0.934712	-0.165775		0.919591	-0.154331		4.58059	0.000408629					4.57854	-0.00143821
0.935557	-0.165503		0.920423	-0.154293		4.58469	0.000404381					4.58264	-0.00144201
0.936403	-0.165351		0.921255	-0.154436		4.58878	0.000400035					4.58673	-0.0014459
0.937248	-0.165285		0.922087	-0.154695		4.59288	0.000395592					4.59083	-0.00144988
0.938094	-0.164836		0.922919	-0.154258		4.59697	0.000391055					4.59492	-0.00145395
0.938939	-0.164429		0.923751	-0.154017		4.60107	0.000386429					4.59902	-0.00145812
0.939785	-0.164511		0.924582	-0.154596		4.60516	0.000381717					4.60311	-0.00146236
0.94063	-0.16499		0.925414	-0.154564		4.60926	0.000376924					4.60721	-0.00146668
0.941476	-0.164932		0.926246	-0.154109		4.61335	0.000372056					4.6113	-0.00147108
0.942321	-0.165226		0.927078	-0.154554		4.61745	0.000367121					4.6154	-0.00147554
0.943167	-0.165607		0.92791	-0.15502		4.62154	0.000362125					4.61949	-0.00148007
0.944012	-0.165696		0.928742	-0.15554		4.62564	0.000357076					4.62359	-0.00148464
0.944858	-0.165504		0.929574	-0.156328		4.62973	0.000351983					4.62768	-0.00148927
0.945703	-0.165542		0.930406	-0.156892		4.63383	0.000346854					4.63178	-0.00149393
0.946549	-0.165406		0.931238	-0.157317		4.63792	0.000341696					4.63587	-0.00149862
0.947394	-0.164878		0.93207	-0.157555		4.64202	0.000336519					4.63997	-0.00150333
0.94824	-0.165708		0.932902	-0.157901		4.64611	0.000331331					4.64406	-0.00150806
0.949085	-0.165249		0.933734	-0.157841		4.65021	0.000326138					4.64816	-0.00151279
0.949931	-0.164375		0.934565	-0.158327		4.6543	0.00032095					4.65225	-0.00151753
0.950776	-0.164513		0.935397	-0.159375		4.6584	0.000315773					4.65635	-0.00152225
0.951622	-0.164194		0.936229	-0.159898		4.66249	0.000310613					4.66044	-0.00152697
0.952467	-0.164355		0.937061	-0.160185		4.66659	0.000305476					4.66453	-0.00153166
0.953313	-0.164675		0.937893	-0.160453		4.67068	0.000300367					4.66863	-0.00153633
0.954158	-0.164122		0.938725	-0.160599		4.67478	0.00029529					4.67272	-0.00154097
0.955004	-0.165115		0.939557	-0.161073		4.67887	0.000290248					4.67682	-0.00154558
0.955849	-0.164759		0.940389	-0.161268		4.68297	0.000285244					4.68091	-0.00155015
0.956695	-0.164753		0.941221	-0.161189		4.68706	0.000280279					4.68501	-0.00155468
0.95754	-0.164442		0.942053	-0.161542		4.69116	0.000275353					4.6891	-0.00155916
0.958386	-0.163793		0.942885	-0.161467		4.69525	0.000270466					4.6932	-0.0015636
0.959231	-0.163466		0.943717	-0.161483		4.69935	0.000265616					4.69729	-0.001568
0.960077	-0.164022		0.944549	-0.161678		4.70344	0.000260802					4.70139	-0.00157234
0.960922	-0.165018		0.94538	-0.162194		4.70754	0.000256021					4.70548	-0.00157664
0.961768	-0.165494		0.946212	-0.16229		4.71163	0.000251268					4.70958	-0.00158089
0.962613	-0.166079		0.947044	-0.161897		4.71573	0.000246541					4.71367	-0.00158509
0.963459	-0.166325		0.947876	-0.16148		4.71982	0.000241834					4.71777	-0.00158924
0.964304	-0.166687		0.948708	-0.16131		4.72392	0.000237141					4.72186	-0.00159335
0.96515	-0.166671		0.94954	-0.161486		4.72801	0.000232457					4.72596	-0.00159742
0.965995	-0.167359		0.950372	-0.162283		4.7321	0.000227776					4.73005	-0.00160145
0.966841	-0.167135		0.951204	-0.163011		4.7362	0.000223091					4.73415	-0.00160544
0.967686	-0.167285		0.952036	-0.163672		4.74029	0.000218398					4.73824	-0.00160939
0.968532	-0.166256		0.952868	-0.164187		4.74439	0.00021369					4.74234	-0.0016133
0.969377	-0.167053		0.9537	-0.164443		4.74848	0.000208962					4.74643	-0.00161719
0.970223	-0.167465		0.954532	-0.164314		4.75258	0.000204209					4.75053	-0.00162106
0.971068	-0.168662		0.955363	-0.164161		4.75667	0.000199426					4.75462	-0.0016249
0.971914	-0.168346		0.956195	-0.164795		4.76077	0.00019461					4.75872	-0.00162873
0.972759	-0.169086		0.957027	-0.165343		4.76486	0.000189756					4.76281	-0.00163254
0.973605	-0.169118		0.957859	-0.165629		4.76896	0.00018486					4.76691	-0.00163634
0.97445	-0.169291		0.958691	-0.165599		4.77305	0.000179919					4.771	-0.00164014
0.975296	-0.169807		0.959523	-0.165317		4.77715	0.000174932					4.7751	-0.00164394
0.976141	-0.170074		0.960355	-0.165469		4.78124	0.000169898					4.77919	-0.00164774
0.976987	-0.170229		0.961187	-0.166009		4.78534	0.000164816					4.78329	-0.00165155
0.977832	-0.171158		0.962019	-0.166077		4.78943	0.000159686					4.78738	-0.00165537
0.978678	-0.171609		0.962851	-0.165958		4.79353	0.00015451					4.79148	-0.0016592
0.979523	-0.172202		0.963683	-0.166207		4.79762	0.000149288					4.79557	-0.00166305
0.980369	-0.172692		0.964515	-0.166551		4.80172	0.000144022					4.79967	-0.00166691
0.981214	-0.173127		0.965347	-0.16702		4.80581	0.000138714					4.80376	-0.00167079
0.98206	-0.172946		0.966178	-0.167074		4.80991	0.000133366					4.80786	-0.00167468
0.982905	-0.172521		0.96701	-0.16747		4.814	0.000127983					4.81195	-0.0016786
0.983751	-0.172303		0.967842	-0.16798		4.8181	0.000122567					4.81605	-0.00168252
0.984596	-0.172075		0.968674	-0.167678		4.82219	0.000117124					4.82014	-0.00168647
0.985442	-0.172613		0.969506	-0.167218		4.82629	0.000111656					4.82424	-0.00169042
0.986287	-0.172903		0.970338	-0.166884		4.83038	0.00010617					4.82833	-0.00169438
0.987133	-0.17287		0.97117	-0.166816		4.83448	0.000100669					4.83243	-0.00169835
0.987978	-0.172917		0.972002	-0.166766		4.83857	9.51595e-05					4.83652	-0.00170231
0.988824	-0.17305		0.972834	-0.16664		4.84267	8.96472e-05					4.84062	-0.00170626
0.989669	-0.173196		0.973666	-0.167011		4.84676	8.41373e-05					4.84471	-0.0017102
0.990515	-0.173537		0.974498	-0.167059		4.85086	7.86349e-05					4.84881	-0.00171411
0.99136	-0.17445		0.97533	-0.166969		4.85495	7.31464e-05					4.8529	-0.001718
0.992206	-0.175265		0.976161	-0.166935		4.85905	6.76783e-05					4.85699	-0.00172184
0.993051	-0.1756		0.976993	-0.166619		4.86314	6.22365e-05					4.86109	-0.00172564
0.993897	-0.175204		0.977825	-0.166275		4.86724	5.68282e-05					4.86518	-0.00172937
0.994742	-0.174907		0.978657	-0.165945		4.87133	5.14611e-05					4.86928	-0.00173304
0.995588	-0.175497		0.979489	-0.165818		4.87543	4.61427e-05					4.87337	-0.00173664
0.996433	-0.175875		0.980321	-0.165912		4.87952	4.08805e-05					4.87747	-0.00174015
0.997279	-0.176245		0.981153	-0.166241		4.88362	3.5683e-05					4.88156	-0.00174357
0.998124	-0.17652		0.981985	-0.166683		4.88771	3.0557e-05					4.88566	-0.00174689
0.99897	-0.176194		0.982817	-0.166658		4.89181	2.55105e-05					4.88975	-0.0017501
0.999815	-0.176148		0.983649	-0.166976		4.8959	2.05514e-05					4.89385	-0.00175321
1.00066	-0.176101		0.984481	-0.166467		4.9	1.56878e-05					4.89794	-0.00175619
1.00151	-0.175942		0.985313	-0.166612		4.90409	1.09276e-05					4.90204	-0.00175906
1.00235	-0.175858		0.986144	-0.166907		4.90819	6.27812e-06					4.90613	-0.0017618
1.0032	-0.175812		0.986976	-0.166801		4.91228	1.74643e-06					4.91023	-0.00176442
1.00404	-0.175353		0.987808	-0.16676		4.91637	-2.66094e-06					4.91432	-0.00176692
1.00489	-0.175178		0.98864	-0.166586		4.92047	-6.93805e-06					4.91842	-0.00176929
1.00573	-0.175253		0.989472	-0.166775		4.92456	-1.10809e-05					4.92251	-0.00177155
1.00658	-0.175183		0.990304	-0.166827		4.92866	-1.50837e-05					4.92661	-0.00177368
1.00743	-0.175324		0.991136	-0.166526		4.93275	-1.89431e-05					4.9307	-0.00177571
1.00827	-0.175787		0.991968	-0.166177		4.93685	-2.26566e-05					4.9348	-0.00177763
1.00912	-0.176071		0.9928	-0.16597		4.94094	-2.62223e-05					4.93889	-0.00177946
1.00996	-0.176542		0.993632	-0.1655		4.94504	-2.96389e-05					4.94299	-0.00178119
1.01081	-0.176229		0.994464	-0.165758		4.94913	-3.29076e-05					4.94708	-0.00178284
1.01165	-0.175504		0.995296	-0.165407		4.95323	-3.60324e-05					4.95118	-0.00178441
1.0125	-0.175884		0.996127	-0.164871		4.95732	-3.90178e-05					4.95527	-0.00178593
1.01334	-0.176311		0.996959	-0.164939		4.96142	-4.18673e-05					4.95937	-0.00178738
1.01419	-0.17626		0.997791	-0.165088		4.96551	-4.45867e-05					4.96346	-0.0017888
1.01503	-0.176278		0.998623	-0.16558		4.96961	-4.71828e-05					4.96756	-0.00179018
1.01588	-0.175833		0.999455	-0.165574		4.9737	-4.96637e-05					4.97165	-0.00179153
1.01673	-0.175399		1.00029	-0.165685		4.9778	-5.20394e-05					4.97575	-0.00179287
1.01757	-0.174968		1.00112	-0.165877		4.98189	-5.43175e-05					4.97984	-0.00179419
1.01842	-0.174484		1.00195	-0.166484		4.98599	-5.65079e-05					4.98394	-0.00179552
1.01926	-0.174228		1.00278	-0.166867		4.99008	-5.86208e-05					4.98803	-0.00179686
1.02011	-0.17431		1.00361	-0.167313		4.99418	-6.06668e-05					4.99213	-0.00179822
1.02095	-0.174198		1.00445	-0.168097		4.99827	-6.26567e-05					4.99622	-0.0017996
1.0218	-0.17413		1.00528	-0.168292		5.00237	-6.46011e-05					5.00032	-0.001801
1.02264	-0.173315		1.00611	-0.168603		5.00646	-6.65108e-05					5.00441	-0.00180243
1.02349	-0.173275		1.00694	-0.168806		5.01056	-6.83957e-05					5.00851	-0.00180391
1.02433	-0.173839		1.00777	-0.168474		5.01465	-7.02665e-05					5.0126	-0.00180542
1.02518	-0.173632		1.00861	-0.168565		5.01875	-7.2132e-05					5.0167	-0.00180697
1.02603	-0.174015		1.00944	-0.168724		5.02284	-7.40007e-05					5.02079	-0.00180857
1.02687	-0.173705		1.01027	-0.168759		5.02694	-7.588e-05					5.02489	-0.00181021
1.02772	-0.173601		1.0111	-0.168988		5.03103	-7.77768e-05					5.02898	-0.00181189
1.02856	-0.173836		1.01193	-0.16923		5.03513	-7.9698e-05					5.03308	-0.00181362
1.02941	-0.173981		1.01277	-0.169372		5.03922	-8.16487e-05					5.03717	-0.00181539
1.03025	-0.173937		1.0136	-0.169517		5.04332	-8.3633e-05					5.04126	-0.00181721
1.0311	-0.174284		1.01443	-0.169806		5.04741	-8.56543e-05					5.04536	-0.00181907
1.03194	-0.174469		1.01526	-0.169729		5.05151	-8.7715e-05					5.04945	-0.00182097
1.03279	-0.174378		1.01609	-0.170234		5.0556	-8.98176e-05					5.05355	-0.00182291
1.03364	-0.173844		1.01693	-0.170935		5.0597	-9.19626e-05					5.05764	-0.0018249
1.03448	-0.173279		1.01776	-0.171109		5.06379	-9.41499e-05					5.06174	-0.00182693
1.03533	-0.173495		1.01859	-0.171406		5.06789	-9.63788e-05					5.06583	-0.00182899
1.03617	-0.173741		1.01942	-0.171547		5.07198	-9.86478e-05					5.06993	-0.0018311
1.03702	-0.173426		1.02025	-0.171669		5.07608	-0.000100955					5.07402	-0.00183325
1.03786	-0.172943		1.02109	-0.17161		5.08017	-0.000103299					5.07812	-0.00183544
1.03871	-0.172713		1.02192	-0.171479		5.08427	-0.000105676					5.08221	-0.00183768
1.03955	-0.172726		1.02275	-0.171349		5.08836	-0.000108084					5.08631	-0.00183995
1.0404	-0.173088		1.02358	-0.17126		5.09246	-0.000110518					5.0904	-0.00184228
1.04124	-0.173726		1.02441	-0.171212		5.09655	-0.000112975					5.0945	-0.00184466
1.04209	-0.17479		1.02524	-0.171173		5.10065	-0.000115453					5.09859	-0.00184708
1.04294	-0.175375		1.02608	-0.171398		5.10474	-0.000117947					5.10269	-0.00184957
1.04378	-0.175238		1.02691	-0.171419		5.10883	-0.000120453					5.10678	-0.00185211
1.04463	-0.175121		1.02774	-0.171667		5.11293	-0.000122969					5.11088	-0.00185471
1.04547	-0.174954		1.02857	-0.172134		5.11702	-0.000125492					5.11497	-0.00185738
1.04632	-0.17488		1.0294	-0.172968		5.12112	-0.000128018					5.11907	-0.00186011
1.04716	-0.174951		1.03024	-0.173749		5.12521	-0.000130544					5.12316	-0.00186292
1.04801	-0.174919		1.03107	-0.174111		5.12931	-0.000133068					5.12726	-0.00186581
1.04886	-0.174388		1.0319	-0.174539		5.1334	-0.000135587					5.13135	-0.00186877
1.0497	-0.174059		1.03273	-0.174949		5.1375	-0.000138101					5.13545	-0.00187182
1.05055	-0.174112		1.03356	-0.175431		5.14159	-0.000140607					5.13954	-0.00187494
1.05139	-0.173757		1.0344	-0.176253		5.14569	-0.000143104					5.14364	-0.00187816
1.05224	-0.173962		1.03523	-0.177065		5.14978	-0.000145591					5.14773	-0.00188146
1.05308	-0.174415		1.03606	-0.177089		5.15388	-0.000148068					5.15183	-0.00188485
1.05393	-0.173741		1.03689	-0.178076		5.15797	-0.000150535					5.15592	-0.00188833
1.05477	-0.17281		1.03772	-0.179006		5.16207	-0.000152991					5.16002	-0.0018919
1.05562	-0.172546		1.03855	-0.179736		5.16616	-0.000155439					5.16411	-0.00189556
1.05646	-0.172473		1.03939	-0.180277		5.17026	-0.000157878					5.16821	-0.00189932
1.05731	-0.172566		1.04022	-0.179883		5.17435	-0.000160309					5.1723	-0.00190316
1.05815	-0.172461		1.04105	-0.180282		5.17845	-0.000162736					5.1764	-0.00190708
1.059	-0.172552		1.04188	-0.180467		5.18254	-0.00016516					5.18049	-0.00191109
1.05985	-0.173317		1.04272	-0.180948		5.18664	-0.000167586					5.18459	-0.00191518
1.06069	-0.172973		1.04355	-0.180413		5.19073	-0.000170015					5.18868	-0.00191936
1.06154	-0.172598		1.04438	-0.179675		5.19483	-0.00017245					5.19278	-0.00192361
1.06238	-0.172803		1.04521	-0.179748		5.19892	-0.000174897					5.19687	-0.00192793
1.06323	-0.173121		1.04604	-0.179895		5.20302	-0.000177357					5.20097	-0.00193233
1.06407	-0.174228		1.04688	-0.179422		5.20711	-0.000179837					5.20506	-0.0019368
1.06492	-0.174306		1.04771	-0.179163		5.21121	-0.000182344					5.20916	-0.00194133
1.06577	-0.174337		1.04854	-0.179431		5.2153	-0.000184881					5.21325	-0.00194592
1.06661	-0.174164		1.04937	-0.179574		5.2194	-0.000187455					5.21735	-0.00195057
1.06746	-0.173992		1.0502	-0.179731		5.22349	-0.000190069					5.22144	-0.00195528
1.0683	-0.173583		1.05103	-0.179532		5.22759	-0.000192732					5.22554	-0.00196004
1.06915	-0.173565		1.05187	-0.180365		5.23168	-0.000195446					5.22963	-0.00196486
1.06999	-0.173754		1.0527	-0.180802		5.23578	-0.000198218					5.23372	-0.00196972
1.07084	-0.173478		1.05353	-0.181091		5.23987	-0.000201055					5.23782	-0.00197462
1.07168	-0.174292		1.05436	-0.181087		5.24397	-0.000203963					5.24191	-0.00197956
1.07253	-0.174775		1.05519	-0.18109		5.24806	-0.000206948					5.24601	-0.00198455
1.07337	-0.174496		1.05603	-0.181186		5.25216	-0.000210015					5.2501	-0.00198957
1.07422	-0.174765		1.05686	-0.181329		5.25625	-0.000213169					5.2542	-0.00199462
1.07506	-0.174957		1.05769	-0.18162		5.26035	-0.000216416					5.25829	-0.0019997
1.07591	-0.175075		1.05852	-0.181649		5.26444	-0.000219759					5.26239	-0.00200481
1.07676	-0.175332		1.05935	-0.181943		5.26854	-0.000223203					5.26648	-0.00200995
1.0776	-0.175654		1.06018	-0.181643		5.27263	-0.000226752					5.27058	-0.0020151
1.07845	-0.175857		1.06102	-0.181229		5.27673	-0.000230408					5.27467	-0.00202028
1.07929	-0.175757		1.06185	-0.181325		5.28082	-0.000234175					5.27877	-0.00202547
1.08014	-0.17616		1.06268	-0.181586		5.28492	-0.000238054					5.28286	-0.00203067
1.08098	-0.176137		1.06351	-0.182149		5.28901	-0.000242048					5.28696	-0.00203588
1.08183	-0.176206		1.06435	-0.182154		5.29311	-0.000246158					5.29105	-0.00204111
1.08268	-0.175926		1.06518	-0.182431		5.2972	-0.000250384					5.29515	-0.00204633
1.08352	-0.175306		1.06601	-0.182577		5.30129	-0.000254726					5.29924	-0.00205156
1.08437	-0.174456		1.06684	-0.182622		5.30539	-0.000259184					5.30334	-0.00205678
1.08521	-0.174754		1.06767	-0.182865		5.30948	-0.000263756					5.30743	-0.002062
1.08606	-0.174213		1.0685	-0.182885		5.31358	-0.000268441					5.31153	-0.00206721
1.0869	-0.174269		1.06934	-0.18293		5.31767	-0.000273236					5.31562	-0.00207241
1.08775	-0.174405		1.07017	-0.18291		5.32177	-0.000278139					5.31972	-0.00207759
1.08859	-0.174592		1.071	-0.182147		5.32586	-0.000283147					5.32381	-0.00208276
1.08944	-0.174286		1.07183	-0.182043		5.32996	-0.000288255					5.32791	-0.00208791
1.09028	-0.174528		1.07266	-0.182207		5.33405	-0.000293459					5.332	-0.00209304
1.09113	-0.174875		1.0735	-0.182212		5.33815	-0.000298755					5.3361	-0.00209815
1.09197	-0.174466		1.07433	-0.182511		5.34224	-0.000304137					5.34019	-0.00210324
1.09282	-0.174833		1.07516	-0.182592		5.34634	-0.000309599					5.34429	-0.00210831
1.09367	-0.174954		1.07599	-0.182411		5.35043	-0.000315136					5.34838	-0.00211335
1.09451	-0.174766		1.07682	-0.182878		5.35453	-0.000320742					5.35248	-0.00211837
1.09536	-0.175135		1.07766	-0.183329		5.35862	-0.000326409					5.35657	-0.00212336
1.0962	-0.175977		1.07849	-0.182899		5.36272	-0.000332131					5.36067	-0.00212834
1.09705	-0.176312		1.07932	-0.182458		5.36681	-0.0003379					5.36476	-0.0021333
1.09789	-0.176384		1.08015	-0.182485		5.37091	-0.000343708					5.36886	-0.00213824
1.09874	-0.17669		1.08098	-0.183104		5.375	-0.000349549					5.37295	-0.00214317
1.09959	-0.177044		1.08181	-0.183198		5.3791	-0.000355411					5.37705	-0.00214809
1.10043	-0.177376		1.08265	-0.183542		5.38319	-0.000361291					5.38114	-0.002153
1.10128	-0.177389		1.08348	-0.184242		5.38729	-0.000367178					5.38524	-0.00215791
1.10212	-0.177626		1.08431	-0.184194		5.39138	-0.000373067					5.38933	-0.00216283
1.10297	-0.178144		1.08514	-0.184106		5.39548	-0.000378948					5.39343	-0.00216775
1.10381	-0.17836		1.08597	-0.184409		5.39957	-0.000384813					5.39752	-0.00217269
1.10466	-0.178624		1.08681	-0.184799		5.40367	-0.000390657					5.40162	-0.00217764
1.1055	-0.178729		1.08764	-0.184207		5.40776	-0.00039647					5.40571	-0.00218262
1.10635	-0.178648		1.08847	-0.184557		5.41186	-0.000402247					5.40981	-0.00218763
1.10719	-0.178399		1.0893	-0.185137		5.41595	-0.000407981					5.4139	-0.00219268
1.10804	-0.178268		1.09013	-0.184769		5.42005	-0.000413666					5.41799	-0.00219777
1.10888	-0.178008		1.09097	-0.185292		5.42414	-0.000419297					5.42209	-0.0022029
1.10973	-0.178225		1.0918	-0.185289		5.42824	-0.000424868					5.42618	-0.00220809
1.11058	-0.178428		1.09263	-0.185022		5.43233	-0.000430374					5.43028	-0.00221333
1.11142	-0.178209		1.09346	-0.184884		5.43643	-0.000435813					5.43437	-0.00221863
1.11227	-0.17809		1.09429	-0.185477		5.44052	-0.000441181					5.43847	-0.002224
1.11311	-0.177361		1.09513	-0.185954		5.44462	-0.000446476					5.44256	-0.00222943
1.11396	-0.176312		1.09596	-0.186113		5.44871	-0.000451698					5.44666	-0.00223492
1.1148	-0.176435		1.09679	-0.185894		5.45281	-0.000456846					5.45075	-0.00224049
1.11565	-0.175994		1.09762	-0.186351		5.4569	-0.000461919					5.45485	-0.00224612
1.1165	-0.175794		1.09845	-0.186135		5.461	-0.000466919					5.45894	-0.00225181
1.11734	-0.176422		1.09929	-0.185177		5.46509	-0.000471847					5.46304	-0.00225758
1.11819	-0.176892		1.10012	-0.185012		5.46919	-0.000476704					5.46713	-0.0022634
1.11903	-0.176759		1.10095	-0.184525		5.47328	-0.000481495					5.47123	-0.00226928
1.11988	-0.176932		1.10178	-0.18506		5.47738	-0.000486224					5.47532	-0.00227521
1.12072	-0.177523		1.10261	-0.185698		5.48147	-0.000490895					5.47942	-0.00228119
1.12157	-0.177073		1.10345	-0.185585		5.48557	-0.000495511					5.48351	-0.0022872
1.12241	-0.176552		1.10428	-0.186305		5.48966	-0.00050008					5.48761	-0.00229325
1.12326	-0.175929		1.10511	-0.186249		5.49375	-0.000504606					5.4917	-0.00229932
1.1241	-0.1761		1.10594	-0.185974		5.49785	-0.000509097					5.4958	-0.00230541
1.12495	-0.175895		1.10677	-0.185515		5.50194	-0.000513558					5.49989	-0.0023115
1.1258	-0.175998		1.1076	-0.185578		5.50604	-0.000517996					5.50399	-0.00231758
1.12664	-0.17585		1.10844	-0.185466		5.51013	-0.000522417					5.50808	-0.00232365
1.12749	-0.175818		1.10927	-0.185718		5.51423	-0.000526832					5.51218	-0.0023297
1.12833	-0.176116		1.1101	-0.185789		5.51832	-0.000531246					5.51627	-0.00233571
1.12918	-0.176175		1.11093	-0.185588		5.52242	-0.000535666					5.52037	-0.00234167
1.13002	-0.175924		1.11176	-0.185378		5.52651	-0.0005401					5.52446	-0.00234758
1.13087	-0.175738		1.1126	-0.185977		5.53061	-0.000544556					5.52856	-0.00235343
1.13171	-0.176097		1.11343	-0.186041		5.5347	-0.00054904					5.53265	-0.0023592
1.13256	-0.17601		1.11426	-0.186894		5.5388	-0.000553557					5.53675	-0.0023649
1.1334	-0.175956		1.11509	-0.187258		5.54289	-0.000558114					5.54084	-0.00237051
1.13425	-0.175351		1.11592	-0.187204		5.54699	-0.000562715					5.54494	-0.00237604
1.1351	-0.175328		1.11676	-0.18675		5.55108	-0.000567365					5.54903	-0.00238146
1.13594	-0.17478		1.11759	-0.186877		5.55518	-0.000572069					5.55313	-0.00238679
1.13679	-0.174696		1.11842	-0.186338		5.55927	-0.000576831					5.55722	-0.00239202
1.13763	-0.174201		1.11925	-0.185998		5.56337	-0.000581654					5.56132	-0.00239715
1.13848	-0.174465		1.12008	-0.186207		5.56746	-0.000586541					5.56541	-0.00240217
1.13932	-0.173632		1.12092	-0.186474		5.57156	-0.000591492					5.56951	-0.00240709
1.14017	-0.174154		1.12175	-0.186563		5.57565	-0.000596508					5.5736	-0.00241192
1.14101	-0.173367		1.12258	-0.185767		5.57975	-0.000601591					5.5777	-0.00241664
1.14186	-0.172523		1.12341	-0.185551		5.58384	-0.00060674					5.58179	-0.00242127
1.14271	-0.172686		1.12424	-0.184667		5.58794	-0.000611954					5.58589	-0.00242581
1.14355	-0.172769		1.12508	-0.184148		5.59203	-0.00061723					5.58998	-0.00243027
1.1444	-0.173076		1.12591	-0.184398		5.59613	-0.000622566					5.59408	-0.00243465
1.14524	-0.172742		1.12674	-0.185519		5.60022	-0.000627958					5.59817	-0.00243895
1.14609	-0.172497		1.12757	-0.185695		5.60432	-0.000633401					5.60227	-0.00244319
1.14693	-0.172351		1.1284	-0.185291		5.60841	-0.000638892					5.60636	-0.00244736
1.14778	-0.172284		1.12923	-0.185196		5.61251	-0.000644424					5.61045	-0.00245147
1.14862	-0.172279		1.13007	-0.185356		5.6166	-0.000649992					5.61455	-0.00245553
1.14947	-0.1728		1.1309	-0.185241		5.6207	-0.000655589					5.61864	-0.00245955
1.15031	-0.173141		1.13173	-0.185866		5.62479	-0.000661208					5.62274	-0.00246352
1.15116	-0.173258		1.13256	-0.185706		5.62889	-0.000666842					5.62683	-0.00246745
1.15201	-0.173099		1.13339	-0.185778		5.63298	-0.000672484					5.63093	-0.00247135
1.15285	-0.173096		1.13423	-0.186646		5.63708	-0.000678128					5.63502	-0.00247522
1.1537	-0.173337		1.13506	-0.186487		5.64117	-0.000683764					5.63912	-0.00247906
1.15454	-0.173641		1.13589	-0.18607		5.64527	-0.000689386					5.64321	-0.00248287
1.15539	-0.174304		1.13672	-0.185815		5.64936	-0.000694986					5.64731	-0.00248666
1.15623	-0.174587		1.13755	-0.186104		5.65346	-0.000700556					5.6514	-0.00249042
1.15708	-0.174523		1.13839	-0.185985		5.65755	-0.000706088					5.6555	-0.00249417
1.15793	-0.174659		1.13922	-0.18554		5.66165	-0.000711576					5.65959	-0.00249789
1.15877	-0.174449		1.14005	-0.186423		5.66574	-0.000717014					5.66369	-0.00250158
1.15962	-0.173903		1.14088	-0.186769		5.66984	-0.000722398					5.66778	-0.00250525
1.16046	-0.173689		1.14171	-0.187072		5.67393	-0.000727719					5.67188	-0.0025089
1.16131	-0.173717		1.14254	-0.187353		5.67803	-0.000732972					5.67597	-0.00251252
1.16215	-0.173197		1.14338	-0.187366		5.68212	-0.000738152					5.68007	-0.00251611
1.163	-0.173078		1.14421	-0.187799		5.68621	-0.000743255					5.68416	-0.00251967
1.16384	-0.173611		1.14504	-0.188133		5.69031	-0.000748275					5.68826	-0.0025232
1.16469	-0.173993		1.14587	-0.187964		5.6944	-0.00075321					5.69235	-0.00252669
1.16553	-0.174166		1.14671	-0.188664		5.6985	-0.000758055					5.69645	-0.00253015
1.16638	-0.174138		1.14754	-0.18908		5.70259	-0.00076281					5.70054	-0.00253357
1.16722	-0.174451		1.14837	-0.18942		5.70669	-0.000767472					5.70464	-0.00253695
1.16807	-0.17437		1.1492	-0.189657		5.71078	-0.000772038					5.70873	-0.00254029
1.16892	-0.174093		1.15003	-0.189506		5.71488	-0.000776509					5.71283	-0.00254358
1.16976	-0.173829		1.15086	-0.189583		5.71897	-0.000780882					5.71692	-0.00254683
1.17061	-0.173386		1.1517	-0.189904		5.72307	-0.000785157					5.72102	-0.00255004
1.17145	-0.17337		1.15253	-0.190749		5.72716	-0.000789335					5.72511	-0.00255319
1.1723	-0.173941		1.15336	-0.191283		5.73126	-0.000793414					5.72921	-0.00255631
1.17314	-0.173476		1.15419	-0.191369		5.73535	-0.000797395					5.7333	-0.00255938
1.17399	-0.173506		1.15502	-0.191237		5.73945	-0.000801278					5.7374	-0.0025624
1.17484	-0.173939		1.15586	-0.190737		5.74354	-0.000805065					5.74149	-0.00256538
1.17568	-0.173891		1.15669	-0.190588		5.74764	-0.000808756					5.74559	-0.00256832
1.17653	-0.174125		1.15752	-0.191211		5.75173	-0.000812352					5.74968	-0.00257122
1.17737	-0.174273		1.15835	-0.191743		5.75583	-0.000815854					5.75378	-0.00257408
1.17822	-0.174783		1.15918	-0.192133		5.75992	-0.000819264					5.75787	-0.0025769
1.17906	-0.174501		1.16002	-0.192389		5.76402	-0.000822583					5.76197	-0.00257969
1.17991	-0.174307		1.16085	-0.19295		5.76811	-0.000825814					5.76606	-0.00258246
1.18075	-0.174725		1.16168	-0.193541		5.77221	-0.000828958					5.77016	-0.00258519
1.1816	-0.174865		1.16251	-0.193974		5.7763	-0.000832018					5.77425	-0.00258791
1.18244	-0.175451		1.16334	-0.194243		5.7804	-0.000834994					5.77835	-0.0025906
1.18329	-0.176257		1.16417	-0.194174		5.78449	-0.00083789					5.78244	-0.00259329
1.18413	-0.176006		1.16501	-0.193983		5.78859	-0.000840708					5.78654	-0.00259596
1.18498	-0.175703		1.16584	-0.194545		5.79268	-0.000843451					5.79063	-0.00259863
1.18583	-0.175695		1.16667	-0.194474		5.79678	-0.000846123					5.79472	-0.0026013
1.18667	-0.175949		1.1675	-0.194296		5.80087	-0.000848727					5.79882	-0.00260398
1.18752	-0.176274		1.16833	-0.193858		5.80497	-0.000851269					5.80291	-0.00260666
1.18836	-0.176254		1.16917	-0.193968		5.80906	-0.000853751					5.80701	-0.00260936
1.18921	-0.175753		1.17	-0.194576		5.81316	-0.000856179					5.8111	-0.00261207
1.19005	-0.17583		1.17083	-0.195063		5.81725	-0.000858556					5.8152	-0.00261481
1.1909	-0.17599		1.17166	-0.195384		5.82135	-0.000860888					5.81929	-0.00261756
1.19175	-0.176134		1.17249	-0.195277		5.82544	-0.000863179					5.82339	-0.00262034
1.19259	-0.177086		1.17333	-0.195305		5.82954	-0.000865436					5.82748	-0.00262315
1.19344	-0.176824		1.17416	-0.196188		5.83363	-0.000867661					5.83158	-0.00262598
1.19428	-0.177084		1.17499	-0.196366		5.83773	-0.000869861					5.83567	-0.00262885
1.19513	-0.177119		1.17582	-0.19622		5.84182	-0.000872039					5.83977	-0.00263175
1.19597	-0.177741		1.17665	-0.196543		5.84592	-0.000874199					5.84386	-0.00263468
1.19682	-0.178135		1.17749	-0.196235		5.85001	-0.000876347					5.84796	-0.00263764
1.19766	-0.178271		1.17832	-0.196449		5.85411	-0.000878486					5.85205	-0.00264063
1.19851	-0.17832		1.17915	-0.195719		5.8582	-0.000880619					5.85615	-0.00264365
1.19935	-0.178283		1.17998	-0.196024		5.8623	-0.000882752					5.86024	-0.00264671
1.2002	-0.178157		1.18081	-0.196589		5.86639	-0.000884885					5.86434	-0.00264979
1.20104	-0.177928		1.18165	-0.196559		5.87048	-0.000887022					5.86843	-0.00265289
1.20189	-0.178004		1.18248	-0.197344		5.87458	-0.000889165					5.87253	-0.00265602
1.20274	-0.17832		1.18331	-0.19803		5.87867	-0.000891314					5.87662	-0.00265916
1.20358	-0.178863		1.18414	-0.198194		5.88277	-0.000893471					5.88072	-0.00266232
1.20443	-0.179321		1.18497	-0.197781		5.88686	-0.000895635					5.88481	-0.00266548
1.20527	-0.179072		1.1858	-0.197513		5.89096	-0.000897809					5.88891	-0.00266865
1.20612	-0.178807		1.18664	-0.197471		5.89505	-0.000899991					5.893	-0.00267182
1.20696	-0.179047		1.18747	-0.197349		5.89915	-0.00090218					5.8971	-0.00267498
1.20781	-0.178855		1.1883	-0.197364		5.90324	-0.000904376					5.90119	-0.00267813
1.20866	-0.178818		1.18913	-0.197269		5.90734	-0.000906576					5.90529	-0.00268126
1.2095	-0.178837		1.18996	-0.197139		5.91143	-0.000908779					5.90938	-0.00268437
1.21035	-0.179825		1.1908	-0.197389		5.91553	-0.000910984					5.91348	-0.00268745
1.21119	-0.180274		1.19163	-0.198516		5.91962	-0.000913187					5.91757	-0.00269049
1.21204	-0.180457		1.19246	-0.198148		5.92372	-0.000915386					5.92167	-0.00269349
1.21288	-0.180898		1.19329	-0.198318		5.92781	-0.000917579					5.92576	-0.00269645
1.21373	-0.180601		1.19412	-0.198357		5.93191	-0.000919763					5.92986	-0.00269935
1.21457	-0.180526		1.19496	-0.198305		5.936	-0.000921934					5.93395	-0.00270219
1.21542	-0.180847		1.19579	-0.198366		5.9401	-0.000924091					5.93805	-0.00270497
1.21626	-0.180849		1.19662	-0.199168		5.94419	-0.000926231					5.94214	-0.00270768
1.21711	-0.181538		1.19745	-0.199483		5.94829	-0.000928351					5.94624	-0.00271032
1.21795	-0.181945		1.19828	-0.199739		5.95238	-0.000930449					5.95033	-0.00271287
1.2188	-0.18213		1.19912	-0.199199		5.95648	-0.000932524					5.95443	-0.00271534
1.21965	-0.182011		1.19995	-0.199008		5.96057	-0.000934573					5.95852	-0.00271773
1.22049	-0.18175		1.20078	-0.1989		5.96467	-0.000936594					5.96262	-0.00272003
1.22134	-0.181685		1.20161	-0.198464		5.96876	-0.000938586					5.96671	-0.00272223
1.22218	-0.181841		1.20244	-0.198017		5.97286	-0.000940544					5.97081	-0.00272434
1.22303	-0.181704		1.20328	-0.197324		5.97695	-0.00094247					5.9749	-0.00272635
1.22387	-0.181234		1.20411	-0.197172		5.98105	-0.000944362					5.979	-0.00272827
1.22472	-0.180937		1.20494	-0.196813		5.98514	-0.00094622					5.98309	-0.00273009
1.22557	-0.181087		1.20577	-0.196967		5.98924	-0.000948042					5.98718	-0.00273182
1.22641	-0.180987		1.2066	-0.196738		5.99333	-0.000949827					5.99128	-0.00273345
1.22726	-0.18075		1.20744	-0.196947		5.99743	-0.000951572					5.99537	-0.002735
1.2281	-0.180843		1.20827	-0.197343		6.00152	-0.000953276					5.99947	-0.00273647
1.22895	-0.180911		1.2091	-0.197813		6.00562	-0.00095494					6.00356	-0.00273785
1.22979	-0.180863		1.20993	-0.198139		6.00971	-0.000956559					6.00766	-0.00273916
1.23064	-0.181473		1.21076	-0.197919		6.01381	-0.000958133					6.01175	-0.0027404
1.23148	-0.181878		1.21159	-0.197585		6.0179	-0.000959658					6.01585	-0.00274158
1.23233	-0.181505		1.21243	-0.196899		6.022	-0.000961132					6.01994	-0.00274271
1.23317	-0.181447		1.21326	-0.196176		6.02609	-0.000962551					6.02404	-0.00274379
1.23402	-0.18113		1.21409	-0.196141		6.03019	-0.000963913					6.02813	-0.00274484
1.23487	-0.180749		1.21492	-0.195631		6.03428	-0.000965212					6.03223	-0.00274586
1.23571	-0.180558		1.21575	-0.1948		6.03838	-0.000966446					6.03632	-0.00274686
1.23656	-0.180281		1.21659	-0.194942		6.04247	-0.000967609					6.04042	-0.00274785
1.2374	-0.179843		1.21742	-0.195078		6.04657	-0.000968695					6.04451	-0.00274884
1.23825	-0.179601		1.21825	-0.194737		6.05066	-0.0009697					6.04861	-0.00274984
1.23909	-0.179319		1.21908	-0.194928		6.05476	-0.000970618					6.0527	-0.00275085
1.23994	-0.179063		1.21991	-0.194889		6.05885	-0.000971444					6.0568	-0.00275188
1.24078	-0.178955		1.22075	-0.195793		6.06294	-0.000972172					6.06089	-0.00275294
1.24163	-0.179181		1.22158	-0.196231		6.06704	-0.000972797					6.06499	-0.00275403
1.24247	-0.179228		1.22241	-0.196392		6.07113	-0.000973312					6.06908	-0.00275516
1.24332	-0.17947		1.22324	-0.195886		6.07523	-0.000973713					6.07318	-0.00275633
1.24417	-0.179472		1.22407	-0.195385		6.07932	-0.000973995					6.07727	-0.00275755
1.24501	-0.179043		1.2249	-0.194674		6.08342	-0.000974152					6.08137	-0.00275881
1.24586	-0.178729		1.22574	-0.194243		6.08751	-0.000974181					6.08546	-0.00276012
1.2467	-0.178484		1.22657	-0.194137		6.09161	-0.000974077					6.08956	-0.00276147
1.24755	-0.178806		1.2274	-0.194703		6.0957	-0.000973837					6.09365	-0.00276287
1.24839	-0.178895		1.22823	-0.194915		6.0998	-0.000973458					6.09775	-0.0027643
1.24924	-0.179822		1.22907	-0.19524		6.10389	-0.000972938					6.10184	-0.00276578
1.25008	-0.179833		1.2299	-0.194539		6.10799	-0.000972274					6.10594	-0.00276728
1.25093	-0.179825		1.23073	-0.195087		6.11208	-0.000971467					6.11003	-0.0027688
1.25178	-0.178891		1.23156	-0.195282		6.11618	-0.000970517					6.11413	-0.00277035
1.25262	-0.179318		1.23239	-0.195445		6.12027	-0.000969425					6.11822	-0.00277191
1.25347	-0.179536		1.23322	-0.195053		6.12437	-0.000968192					6.12232	-0.00277347
1.25431	-0.179791		1.23406	-0.19583		6.12846	-0.000966821					6.12641	-0.00277503
1.25516	-0.179575		1.23489	-0.195297		6.13256	-0.000965314					6.13051	-0.00277658
1.256	-0.179965		1.23572	-0.195158		6.13665	-0.000963675					6.1346	-0.0027781
1.25685	-0.179928		1.23655	-0.195196		6.14075	-0.000961909					6.1387	-0.0027796
1.25769	-0.18016		1.23738	-0.195294		6.14484	-0.000960021					6.14279	-0.00278107
1.25854	-0.179466		1.23822	-0.195016		6.14894	-0.000958017					6.14689	-0.00278248
1.25938	-0.17859		1.23905	-0.195155		6.15303	-0.0009559					6.15098	-0.00278385
1.26023	-0.179364		1.23988	-0.194454		6.15713	-0.000953678					6.15508	-0.00278517
1.26108	-0.179119		1.24071	-0.194747		6.16122	-0.000951359					6.15917	-0.00278641
1.26192	-0.179064		1.24154	-0.195196		6.16532	-0.000948947					6.16327	-0.00278759
1.26277	-0.178863		1.24238	-0.19512		6.16941	-0.00094645					6.16736	-0.00278869
1.26361	-0.178785		1.24321	-0.195749		6.17351	-0.000943871					6.17145	-0.0027897
1.26446	-0.178878		1.24404	-0.195244		6.1776	-0.000941217					6.17555	-0.00279063
1.2653	-0.179586		1.24487	-0.195052		6.1817	-0.000938493					6.17964	-0.00279147
1.26615	-0.180219		1.2457	-0.195114		6.18579	-0.000935704					6.18374	-0.00279221
1.267	-0.181034		1.24653	-0.195389		6.18989	-0.000932852					6.18783	-0.00279285
1.26784	-0.181285		1.24737	-0.195375		6.19398	-0.000929944					6.19193	-0.00279338
1.26869	-0.18135		1.2482	-0.195933		6.19808	-0.000926982					6.19602	-0.00279381
1.26953	-0.18107		1.24903	-0.195766		6.20217	-0.000923967					6.20012	-0.00279413
1.27038	-0.181002		1.24986	-0.195182		6.20627	-0.000920902					6.20421	-0.00279434
1.27122	-0.180666		1.25069	-0.195111		6.21036	-0.000917786					6.20831	-0.00279442
1.27207	-0.180607		1.25153	-0.195009		6.21446	-0.000914619					6.2124	-0.00279439
1.27291	-0.180212		1.25236	-0.195172		6.21855	-0.0009114					6.2165	-0.00279423
1.27376	-0.179657		1.25319	-0.195601		6.22265	-0.000908126					6.22059	-0.00279395
1.2746	-0.17904		1.25402	-0.196378		6.22674	-0.000904795					6.22469	-0.00279354
1.27545	-0.178779		1.25485	-0.196734		6.23084	-0.000901404					6.22878	-0.00279299
1.27629	-0.17927		1.25569	-0.196933		6.23493	-0.000897949					6.23288	-0.00279232
1.27714	-0.179662		1.25652	-0.197107		6.23903	-0.000894424					6.23697	-0.0027915
1.27799	-0.179803		1.25735	-0.197387		6.24312	-0.000890826					6.24107	-0.00279054
1.27883	-0.179814		1.25818	-0.197583		6.24722	-0.000887152					6.24516	-0.00278944
1.27968	-0.180182		1.25901	-0.197553		6.25131	-0.000883393					6.24926	-0.00278819
1.28052	-0.18058		1.25985	-0.197801		6.2554	-0.000879546					6.25335	-0.0027868
1.28137	-0.181217		1.26068	-0.198253		6.2595	-0.000875603					6.25745	-0.00278525
1.28221	-0.181701		1.26151	-0.198547		6.26359	-0.00087156					6.26154	-0.00278354
1.28306	-0.181611		1.26234	-0.198498		6.26769	-0.000867411					6.26564	-0.00278168
1.28391	-0.181749		1.26317	-0.198099		6.27178	-0.00086315					6.26973	-0.00277965
1.28475	-0.181515		1.26401	-0.197686		6.27588	-0.000858774					6.27383	-0.00277747
1.2856	-0.18128		1.26484	-0.197707		6.27997	-0.000854278					6.27792	-0.00277512
1.28644	-0.181229		1.26567	-0.198159		6.28407	-0.000849658					6.28202	-0.00277261
1.28729	-0.181101		1.2665	-0.198826		6.28816	-0.00084491					6.28611	-0.00276992
1.28813	-0.181194		1.26733	-0.199409		6.29226	-0.000840033					6.29021	-0.00276707
1.28898	-0.181543		1.26816	-0.199959		6.29635	-0.000835023					6.2943	-0.00276405
1.28982	-0.181557		1.269	-0.199685		6.30045	-0.00082988					6.2984	-0.00276085
1.29067	-0.181042		1.26983	-0.199329		6.30454	-0.000824604					6.30249	-0.00275748
1.29151	-0.180526		1.27066	-0.199021		6.30864	-0.000819195					6.30659	-0.00275394
1.29236	-0.180163		1.27149	-0.199376		6.31273	-0.000813651					6.31068	-0.00275023
1.2932	-0.1805		1.27232	-0.199436		6.31683	-0.000807974					6.31478	-0.00274634
1.29405	-0.180531		1.27316	-0.199806		6.32092	-0.000802166					6.31887	-0.00274228
1.2949	-0.180706		1.27399	-0.200091		6.32502	-0.000796229					6.32297	-0.00273804
1.29574	-0.180634		1.27482	-0.199936		6.32911	-0.000790167					6.32706	-0.00273363
1.29659	-0.180553		1.27565	-0.199524		6.33321	-0.000783982					6.33116	-0.00272905
1.29743	-0.180669		1.27648	-0.199798		6.3373	-0.000777678					6.33525	-0.00272429
1.29828	-0.180629		1.27732	-0.200029		6.3414	-0.000771261					6.33935	-0.00271937
1.29912	-0.180546		1.27815	-0.199886		6.34549	-0.000764736					6.34344	-0.00271428
1.29997	-0.180738		1.27898	-0.200101		6.34959	-0.000758107					6.34754	-0.00270902
1.30082	-0.181094		1.27981	-0.200004		6.35368	-0.000751381					6.35163	-0.0027036
1.30166	-0.18088		1.28064	-0.200086		6.35778	-0.000744563					6.35573	-0.00269802
1.30251	-0.181078		1.28148	-0.200721		6.36187	-0.00073766					6.35982	-0.00269228
1.30335	-0.181371		1.28231	-0.200761		6.36597	-0.000730679					6.36391	-0.00268638
1.3042	-0.182168		1.28314	-0.200568		6.37006	-0.000723625					6.36801	-0.00268033
1.30504	-0.182629		1.28397	-0.200691		6.37416	-0.000716504					6.3721	-0.00267414
1.30589	-0.182382		1.2848	-0.200436		6.37825	-0.000709325					6.3762	-0.0026678
1.30673	-0.182109		1.28564	-0.200743		6.38235	-0.000702093					6.38029	-0.00266132
1.30758	-0.181594		1.28647	-0.201367		6.38644	-0.000694814					6.38439	-0.00265471
1.30842	-0.181125		1.2873	-0.201493		6.39054	-0.000687496					6.38848	-0.00264797
1.30927	-0.181098		1.28813	-0.201696		6.39463	-0.000680144					6.39258	-0.00264111
1.31011	-0.18104		1.28896	-0.201882		6.39873	-0.000672763					6.39667	-0.00263414
1.31096	-0.181645		1.2898	-0.201839		6.40282	-0.00066536					6.40077	-0.00262706
1.31181	-0.181297		1.29063	-0.20145		6.40692	-0.000657937					6.40486	-0.00261988
1.31265	-0.181534		1.29146	-0.201708		6.41101	-0.000650501					6.40896	-0.0026126
1.3135	-0.181651		1.29229	-0.202036		6.41511	-0.000643056					6.41305	-0.00260524
1.31434	-0.181116		1.29312	-0.202401		6.4192	-0.000635606					6.41715	-0.0025978
1.31519	-0.181891		1.29395	-0.202303		6.4233	-0.000628153					6.42124	-0.00259029
1.31603	-0.182809		1.29479	-0.202491		6.42739	-0.0006207					6.42534	-0.00258272
1.31688	-0.183556		1.29562	-0.20231		6.43149	-0.000613248					6.42943	-0.0025751
1.31773	-0.183932		1.29645	-0.202943		6.43558	-0.000605798					6.43353	-0.00256743
1.31857	-0.18373		1.29728	-0.203599		6.43968	-0.000598352					6.43762	-0.00255972
1.31942	-0.183575		1.29811	-0.203976		6.44377	-0.000590908					6.44172	-0.00255198
1.32026	-0.183657		1.29895	-0.204121		6.44786	-0.000583467					6.44581	-0.00254422
1.32111	-0.183551		1.29978	-0.204227		6.45196	-0.000576027					6.44991	-0.00253644
1.32195	-0.182903		1.30061	-0.204126		6.45605	-0.000568587					6.454	-0.00252866
1.3228	-0.182344		1.30144	-0.204052		6.46015	-0.000561146					6.4581	-0.00252088
1.32364	-0.181563		1.30227	-0.203949		6.46424	-0.0005537					6.46219	-0.00251311
1.32449	-0.181578		1.3031	-0.203982		6.46834	-0.000546249					6.46629	-0.00250535
1.32533	-0.181757		1.30394	-0.204139		6.47243	-0.000538789					6.47038	-0.00249762
1.32618	-0.182012		1.30477	-0.204412		6.47653	-0.000531318					6.47448	-0.00248992
1.32702	-0.182365		1.3056	-0.204832		6.48062	-0.000523832					6.47857	-0.00248225
1.32787	-0.182574		1.30643	-0.205667		6.48472	-0.000516329					6.48267	-0.00247463
1.32872	-0.182725		1.30726	-0.205957		6.48881	-0.000508807					6.48676	-0.00246705
1.32956	-0.1827		1.3081	-0.205499		6.49291	-0.000501264					6.49086	-0.00245953
1.33041	-0.182426		1.30893	-0.205241		6.497	-0.000493697					6.49495	-0.00245206
1.33125	-0.182438		1.30976	-0.205431		6.5011	-0.000486105					6.49905	-0.00244465
1.3321	-0.182361		1.31059	-0.205947		6.50519	-0.000478486					6.50314	-0.00243731
1.33294	-0.182679		1.31143	-0.206163		6.50929	-0.00047084					6.50724	-0.00243004
1.33379	-0.183677		1.31226	-0.206299		6.51338	-0.000463165					6.51133	-0.00242284
1.33464	-0.184112		1.31309	-0.206285		6.51748	-0.000455462					6.51543	-0.00241572
1.33548	-0.183766		1.31392	-0.206207		6.52157	-0.000447731					6.51952	-0.00240867
1.33633	-0.18339		1.31475	-0.205984		6.52567	-0.000439973					6.52362	-0.00240171
1.33717	-0.182888		1.31558	-0.205565		6.52976	-0.000432189					6.52771	-0.00239482
1.33802	-0.183052		1.31642	-0.205587		6.53386	-0.000424382					6.53181	-0.00238802
1.33886	-0.183439		1.31725	-0.205659		6.53795	-0.000416553					6.5359	-0.0023813
1.33971	-0.183373		1.31808	-0.205765		6.54205	-0.000408704					6.54	-0.00237466
1.34055	-0.183096		1.31891	-0.205412		6.54614	-0.00040084					6.54409	-0.00236811
1.3414	-0.183061		1.31974	-0.205151		6.55024	-0.000392963					6.54819	-0.00236164
1.34224	-0.183272		1.32058	-0.205059		6.55433	-0.000385077					6.55228	-0.00235526
1.34309	-0.183536		1.32141	-0.204987		6.55843	-0.000377185					6.55637	-0.00234896
1.34394	-0.183494		1.32224	-0.204794		6.56252	-0.000369291					6.56047	-0.00234274
1.34478	-0.183538		1.32307	-0.204781		6.56662	-0.0003614					6.56456	-0.00233659
1.34563	-0.183698		1.3239	-0.204829		6.57071	-0.000353516					6.56866	-0.00233053
1.34647	-0.183891		1.32473	-0.204795		6.57481	-0.000345644					6.57275	-0.00232454
1.34732	-0.184473		1.32557	-0.204288		6.5789	-0.000337787					6.57685	-0.00231863
1.34816	-0.184668		1.3264	-0.204171		6.583	-0.000329949					6.58094	-0.00231279
1.34901	-0.18494		1.32723	-0.204302		6.58709	-0.000322134					6.58504	-0.00230703
1.34985	-0.185235		1.32806	-0.204587		6.59119	-0.000314345					6.58913	-0.00230133
1.3507	-0.185435		1.32889	-0.204939		6.59528	-0.000306586					6.59323	-0.00229571
1.35154	-0.185774		1.32973	-0.205005		6.59938	-0.00029886					6.59732	-0.00229015
1.35239	-0.186021		1.33056	-0.204807		6.60347	-0.000291172					6.60142	-0.00228466
1.35324	-0.186218		1.33139	-0.204597		6.60757	-0.000283524					6.60551	-0.00227923
1.35408	-0.186562		1.33222	-0.205042		6.61166	-0.000275919					6.60961	-0.00227386
1.35493	-0.186439		1.33306	-0.205162		6.61576	-0.000268359					6.6137	-0.00226855
1.35577	-0.186549		1.33389	-0.205072		6.61985	-0.000260848					6.6178	-0.0022633
1.35662	-0.186036		1.33472	-0.204942		6.62395	-0.000253387					6.62189	-0.00225811
1.35746	-0.185685		1.33555	-0.205316		6.62804	-0.000245979					6.62599	-0.00225297
1.35831	-0.18568		1.33638	-0.204918		6.63214	-0.000238626					6.63008	-0.00224788
1.35915	-0.185338		1.33721	-0.20477		6.63623	-0.00023133					6.63418	-0.00224285
1.36	-0.185765		1.33805	-0.204681		6.64032	-0.000224094					6.63827	-0.00223787
1.36085	-0.185944		1.33888	-0.204201		6.64442	-0.00021692					6.64237	-0.00223294
1.36169	-0.185885		1.33971	-0.204146		6.64851	-0.000209812					6.64646	-0.00222805
1.36254	-0.186091		1.34054	-0.204316		6.65261	-0.000202773					6.65056	-0.00222322
1.36338	-0.18629		1.34137	-0.204294		6.6567	-0.000195807					6.65465	-0.00221843
1.36423	-0.187377		1.34221	-0.205007		6.6608	-0.000188916					6.65875	-0.00221368
1.36507	-0.1879		1.34304	-0.205262		6.66489	-0.000182104					6.66284	-0.00220898
1.36592	-0.188365		1.34387	-0.204927		6.66899	-0.000175375					6.66694	-0.00220433
1.36676	-0.189151		1.3447	-0.204689		6.67308	-0.000168734					6.67103	-0.00219972
1.36761	-0.189489		1.34553	-0.204421		6.67718	-0.000162186					6.67513	-0.00219515
1.36845	-0.189189		1.34637	-0.20489		6.68127	-0.000155733					6.67922	-0.00219063
1.3693	-0.189435		1.3472	-0.204821		6.68537	-0.00014938					6.68332	-0.00218615
1.37015	-0.189755		1.34803	-0.20403		6.68946	-0.000143132					6.68741	-0.00218172
1.37099	-0.190141		1.34886	-0.203373		6.69356	-0.000136993					6.69151	-0.00217733
1.37184	-0.190282		1.34969	-0.203274		6.69765	-0.000130968					6.6956	-0.00217299
1.37268	-0.189976		1.35052	-0.203745		6.70175	-0.000125063					6.6997	-0.0021687
1.37353	-0.190245		1.35136	-0.203116		6.70584	-0.000119282					6.70379	-0.00216446
1.37437	-0.190762		1.35219	-0.202514		6.70994	-0.000113631					6.70789	-0.00216027
1.37522	-0.190239		1.35302	-0.202526		6.71403	-0.000108116					6.71198	-0.00215614
1.37607	-0.189888		1.35385	-0.202685		6.71813	-0.00010274					6.71608	-0.00215206
1.37691	-0.189704		1.35468	-0.202574		6.72222	-9.75072e-05					6.72017	-0.00214804
1.37776	-0.189638		1.35552	-0.202216		6.72632	-9.24226e-05					6.72427	-0.00214408
1.3786	-0.189776		1.35635	-0.202142		6.73041	-8.74894e-05					6.72836	-0.00214018
1.37945	-0.189894		1.35718	-0.202597		6.73451	-8.27136e-05					6.73246	-0.00213634
1.38029	-0.189578		1.35801	-0.202872		6.7386	-7.80991e-05					6.73655	-0.00213257
1.38114	-0.189704		1.35884	-0.202995		6.7427	-7.36489e-05					6.74064	-0.00212887
1.38198	-0.189932		1.35968	-0.203007		6.74679	-6.93665e-05					6.74474	-0.00212524
1.38283	-0.189402		1.36051	-0.203357		6.75089	-6.52546e-05					6.74883	-0.00212168
1.38367	-0.188931		1.36134	-0.204059		6.75498	-6.1317e-05					6.75293	-0.0021182
1.38452	-0.188659		1.36217	-0.204357		6.75908	-5.75559e-05					6.75702	-0.00211478
1.38536	-0.188729		1.363	-0.204573		6.76317	-5.39727e-05					6.76112	-0.00211145
1.38621	-0.188772		1.36384	-0.204803		6.76727	-5.05692e-05					6.76521	-0.00210818
1.38706	-0.18832		1.36467	-0.205056		6.77136	-4.73469e-05					6.76931	-0.00210499
1.3879	-0.188098		1.3655	-0.205395		6.77546	-4.43072e-05					6.7734	-0.00210188
1.38875	-0.187955		1.36633	-0.205543		6.77955	-4.14513e-05					6.7775	-0.00209884
1.38959	-0.18775		1.36716	-0.205992		6.78365	-3.87797e-05					6.78159	-0.00209588
1.39044	-0.187506		1.368	-0.206497		6.78774	-3.62944e-05					6.78569	-0.00209299
1.39128	-0.187127		1.36883	-0.206491		6.79184	-3.39964e-05					6.78978	-0.00209017
1.39213	-0.186856		1.36966	-0.206508		6.79593	-3.18849e-05					6.79388	-0.00208742
1.39298	-0.186776		1.37049	-0.206691		6.80003	-2.99605e-05					6.79797	-0.00208475
1.39382	-0.186563		1.37132	-0.206846		6.80412	-2.82232e-05					6.80207	-0.00208214
1.39467	-0.186253		1.37216	-0.207179		6.80822	-2.66748e-05					6.80616	-0.00207961
1.39551	-0.186144		1.37299	-0.207644		6.81231	-2.53163e-05					6.81026	-0.00207715
1.39636	-0.186073		1.37382	-0.207859		6.81641	-2.41477e-05					6.81435	-0.00207476
1.3972	-0.18627		1.37465	-0.208224		6.8205	-2.31697e-05					6.81845	-0.00207244
1.39805	-0.18686		1.37548	-0.208286		6.82459	-2.23827e-05					6.82254	-0.00207019
1.39889	-0.187529		1.37631	-0.20808		6.82869	-2.17881e-05					6.82664	-0.00206802
1.39974	-0.187521		1.37715	-0.208042		6.83278	-2.13868e-05					6.83073	-0.00206592
1.40058	-0.187321		1.37798	-0.208474		6.83688	-2.11812e-05					6.83483	-0.0020639
1.40143	-0.186917		1.37881	-0.208689		6.84097	-2.11729e-05					6.83892	-0.00206196
1.40227	-0.186483		1.37964	-0.208305		6.84507	-2.13647e-05					6.84302	-0.00206011
1.40312	-0.186449		1.38047	-0.208239		6.84916	-2.17582e-05					6.84711	-0.00205835
1.40397	-0.186275		1.38131	-0.208472		6.85326	-2.23555e-05					6.85121	-0.00205668
1.40481	-0.186028		1.38214	-0.208748		6.85735	-2.31584e-05					6.8553	-0.0020551
1.40566	-0.185318		1.38297	-0.209078		6.86145	-2.41687e-05					6.8594	-0.00205363
1.4065	-0.185126		1.3838	-0.208883		6.86554	-2.53885e-05					6.86349	-0.00205226
1.40735	-0.184599		1.38463	-0.208471		6.86964	-2.68197e-05					6.86759	-0.00205101
1.40819	-0.184117		1.38547	-0.208694		6.87373	-2.84646e-05					6.87168	-0.00204989
1.40904	-0.183765		1.3863	-0.208923		6.87783	-3.03245e-05					6.87578	-0.00204889
1.40989	-0.184305		1.38713	-0.209314		6.88192	-3.24004e-05					6.87987	-0.00204802
1.41073	-0.184128		1.38796	-0.209267		6.88602	-3.46936e-05					6.88397	-0.0020473
1.41158	-0.183624		1.38879	-0.209257		6.89011	-3.72058e-05					6.88806	-0.00204673
1.41242	-0.183373		1.38963	-0.209542		6.89421	-3.99372e-05					6.89216	-0.00204631
1.41327	-0.183069		1.39046	-0.210254		6.8983	-4.2888e-05					6.89625	-0.00204607
1.41411	-0.182625		1.39129	-0.21081		6.9024	-4.6058e-05					6.90035	-0.00204599
1.41496	-0.182747		1.39212	-0.210373		6.90649	-4.94474e-05					6.90444	-0.00204611
1.4158	-0.182631		1.39295	-0.210713		6.91059	-5.30563e-05					6.90854	-0.00204641
1.41665	-0.182545		1.39379	-0.211353		6.91468	-5.68835e-05					6.91263	-0.00204691
1.41749	-0.182901		1.39462	-0.211261		6.91878	-6.09268e-05					6.91673	-0.00204762
1.41834	-0.182966		1.39545	-0.211236		6.92287	-6.51847e-05					6.92082	-0.00204855
1.41918	-0.183349		1.39628	-0.211443		6.92697	-6.96559e-05					6.92492	-0.0020497
1.42003	-0.183121		1.39711	-0.211895		6.93106	-7.43385e-05					6.92901	-0.00205109
1.42088	-0.182801		1.39794	-0.211794		6.93516	-7.92314e-05					6.9331	-0.00205272
1.42172	-0.182986		1.39878	-0.211644		6.93925	-8.43331e-05					6.9372	-0.0020546
1.42257	-0.183394		1.39961	-0.211759		6.94335	-8.96429e-05					6.94129	-0.00205673
1.42341	-0.18321		1.40044	-0.211853		6.94744	-9.51596e-05					6.94539	-0.00205913
1.42426	-0.184123		1.40127	-0.212425		6.95154	-0.000100882					6.94948	-0.00206181
1.4251	-0.184146		1.4021	-0.212641		6.95563	-0.000106808					6.95358	-0.00206476
1.42595	-0.184578		1.40294	-0.211967		6.95973	-0.000112938					6.95767	-0.002068
1.4268	-0.184652		1.40377	-0.21135		6.96382	-0.000119271					6.96177	-0.00207153
1.42764	-0.184295		1.4046	-0.211203		6.96792	-0.000125806					6.96586	-0.00207535
1.42849	-0.184267		1.40543	-0.211242		6.97201	-0.000132544					6.96996	-0.00207947
1.42933	-0.184362		1.40626	-0.210967		6.97611	-0.000139487					6.97405	-0.00208389
1.43018	-0.184209		1.40709	-0.210667		6.9802	-0.000146636					6.97815	-0.00208861
1.43102	-0.184336		1.40793	-0.210857		6.9843	-0.000153991					6.98224	-0.00209363
1.43187	-0.184874		1.40876	-0.210864		6.98839	-0.000161555					6.98634	-0.00209895
1.43271	-0.185245		1.40959	-0.210745		6.99249	-0.00016933					6.99043	-0.00210457
1.43356	-0.185402		1.41042	-0.210444		6.99658	-0.00017732					6.99453	-0.00211048
1.4344	-0.184994		1.41125	-0.210659		7.00068	-0.000185526					6.99862	-0.00211668
1.43525	-0.185021		1.41209	-0.210516		7.00477	-0.000193954					7.00272	-0.00212316
1.43609	-0.185379		1.41292	-0.210323		7.00887	-0.000202608					7.00681	-0.00212992
1.43694	-0.18536		1.41375	-0.210292		7.01296	-0.000211493					7.01091	-0.00213694
1.43779	-0.185653		1.41458	-0.210019		7.01705	-0.000220612					7.015	-0.00214422
1.43863	-0.185639		1.41542	-0.210091		7.02115	-0.000229972					7.0191	-0.00215174
1.43948	-0.18569		1.41625	-0.210068		7.02524	-0.000239576					7.02319	-0.00215949
1.44032	-0.18514		1.41708	-0.210164		7.02934	-0.000249432					7.02729	-0.00216746
1.44117	-0.184701		1.41791	-0.210728		7.03343	-0.000259543					7.03138	-0.00217564
1.44201	-0.18436		1.41874	-0.210838		7.03753	-0.000269917					7.03548	-0.002184
1.44286	-0.184056		1.41957	-0.21016		7.04162	-0.000280558					7.03957	-0.00219253
1.44371	-0.183997		1.42041	-0.21016		7.04572	-0.000291472					7.04367	-0.00220123
1.44455	-0.183995		1.42124	-0.210774		7.04981	-0.000302665					7.04776	-0.00221006
1.4454	-0.183811		1.42207	-0.210815		7.05391	-0.00031414					7.05186	-0.00221903
1.44624	-0.184005		1.4229	-0.210195		7.058	-0.000325904					7.05595	-0.00222811
1.44709	-0.184178		1.42373	-0.209763		7.0621	-0.000337958					7.06005	-0.00223729
1.44793	-0.184236		1.42457	-0.209626		7.06619	-0.000350307					7.06414	-0.00224655
1.44878	-0.184258		1.4254	-0.209746		7.07029	-0.000362953					7.06824	-0.00225589
1.44962	-0.185042		1.42623	-0.21		7.07438	-0.000375896					7.07233	-0.00226529
1.45047	-0.184711		1.42706	-0.209955		7.07848	-0.000389139					7.07643	-0.00227474
1.45131	-0.184559		1.42789	-0.209818		7.08257	-0.000402679					7.08052	-0.00228423
1.45216	-0.184443		1.42873	-0.20979		7.08667	-0.000416514					7.08462	-0.00229375
1.45301	-0.184662		1.42956	-0.209477		7.09076	-0.000430643					7.08871	-0.00230329
1.45385	-0.184709		1.43039	-0.209286		7.09486	-0.00044506					7.09281	-0.00231284
1.4547	-0.184664		1.43122	-0.209039		7.09895	-0.000459761					7.0969	-0.00232241
1.45554	-0.185201		1.43205	-0.208894		7.10305	-0.00047474					7.101	-0.00233198
1.45639	-0.185442		1.43288	-0.209112		7.10714	-0.000489989					7.10509	-0.00234156
1.45723	-0.185344		1.43372	-0.209277		7.11124	-0.000505498					7.10919	-0.00235113
1.45808	-0.185793		1.43455	-0.208685		7.11533	-0.000521258					7.11328	-0.0023607
1.45892	-0.185668		1.43538	-0.208159		7.11943	-0.000537257					7.11737	-0.00237027
1.45977	-0.185379		1.43621	-0.20803		7.12352	-0.000553485					7.12147	-0.00237984
1.46061	-0.185359		1.43704	-0.208043		7.12762	-0.000569928					7.12556	-0.00238941
1.46146	-0.185638		1.43788	-0.208004		7.13171	-0.000586574					7.12966	-0.00239899
1.46231	-0.186137		1.43871	-0.207769		7.13581	-0.000603406					7.13375	-0.00240857
1.46315	-0.186137		1.43954	-0.207535		7.1399	-0.000620411					7.13785	-0.00241817
1.464	-0.185923		1.44037	-0.207564		7.144	-0.000637574					7.14194	-0.00242778
1.46484	-0.186133		1.4412	-0.207248		7.14809	-0.00065488					7.14604	-0.00243742
1.46569	-0.185957		1.44204	-0.20703		7.15219	-0.000672312					7.15013	-0.00244709
1.46653	-0.186196		1.44287	-0.20694		7.15628	-0.000689855					7.15423	-0.0024568
1.46738	-0.186043		1.4437	-0.206648		7.16038	-0.000707494					7.15832	-0.00246655
1.46822	-0.185803		1.44453	-0.206845		7.16447	-0.000725215					7.16242	-0.00247636
1.46907	-0.185794		1.44536	-0.207139		7.16857	-0.000743001					7.16651	-0.00248622
1.46992	-0.186229		1.44619	-0.207068		7.17266	-0.000760839					7.17061	-0.00249616
1.47076	-0.186493		1.44703	-0.206827		7.17676	-0.000778714					7.1747	-0.00250617
1.47161	-0.187105		1.44786	-0.206598		7.18085	-0.000796613					7.1788	-0.00251628
1.47245	-0.187425		1.44869	-0.206335		7.18495	-0.000814523					7.18289	-0.00252649
1.4733	-0.187429		1.44952	-0.206238		7.18904	-0.000832433					7.18699	-0.0025368
1.47414	-0.187248		1.45036	-0.206287		7.19314	-0.000850331					7.19108	-0.00254724
1.47499	-0.186555		1.45119	-0.206416		7.19723	-0.000868207					7.19518	-0.00255781
1.47583	-0.186892		1.45202	-0.206866		7.20133	-0.000886052					7.19927	-0.00256851
1.47668	-0.186966		1.45285	-0.207038		7.20542	-0.000903856					7.20337	-0.00257937
1.47752	-0.186181		1.45368	-0.207211		7.20951	-0.00092161					7.20746	-0.00259038
1.47837	-0.186261		1.45452	-0.207075		7.21361	-0.000939309					7.21156	-0.00260157
1.47922	-0.1861		1.45535	-0.206756		7.2177	-0.000956945					7.21565	-0.00261293
1.48006	-0.185847		1.45618	-0.206869		7.2218	-0.000974511					7.21975	-0.00262447
1.48091	-0.18545		1.45701	-0.207002		7.22589	-0.000992002					7.22384	-0.00263621
1.48175	-0.185299		1.45784	-0.206868		7.22999	-0.00100941					7.22794	-0.00264814
1.4826	-0.18553		1.45867	-0.206439		7.23408	-0.00102674					7.23203	-0.00266028
1.48344	-0.18583		1.45951	-0.205876		7.23818	-0.00104398					7.23613	-0.00267262
1.48429	-0.186017		1.46034	-0.205674		7.24227	-0.00106114					7.24022	-0.00268518
1.48514	-0.186683		1.46117	-0.206242		7.24637	-0.0010782					7.24432	-0.00269795
1.48598	-0.185992		1.462	-0.206444		7.25046	-0.00109517					7.24841	-0.00271093
1.48683	-0.186202		1.46283	-0.205821		7.25456	-0.00111205					7.25251	-0.00272412
1.48767	-0.186345		1.46367	-0.2059		7.25865	-0.00112884					7.2566	-0.00273752
1.48852	-0.186077		1.4645	-0.20633		7.26275	-0.00114554					7.2607	-0.00275113
1.48936	-0.186108		1.46533	-0.20614		7.26684	-0.00116215					7.26479	-0.00276494
1.49021	-0.186434		1.46616	-0.205403		7.27094	-0.00117866					7.26889	-0.00277896
1.49105	-0.186016		1.46699	-0.204878		7.27503	-0.00119508					7.27298	-0.00279316
1.4919	-0.185998		1.46782	-0.204567		7.27913	-0.00121142					7.27708	-0.00280755
1.49274	-0.186369		1.46866	-0.204871		7.28322	-0.00122766					7.28117	-0.00282211
1.49359	-0.186398		1.46949	-0.204998		7.28732	-0.00124382					7.28527	-0.00283685
1.49443	-0.186878		1.47032	-0.204361		7.29141	-0.00125989					7.28936	-0.00285174
1.49528	-0.187343		1.47115	-0.204024		7.29551	-0.00127588					7.29346	-0.00286677
1.49613	-0.187659		1.47199	-0.204492		7.2996	-0.0012918					7.29755	-0.00288194
1.49697	-0.187495		1.47282	-0.205057		7.3037	-0.00130763					7.30165	-0.00289724
1.49782	-0.187407		1.47365	-0.205007		7.30779	-0.00132338					7.30574	-0.00291264
1.49866	-0.187404		1.47448	-0.204854		7.31189	-0.00133906					7.30983	-0.00292815
1.49951	-0.187112		1.47531	-0.204735		7.31598	-0.00135467					7.31393	-0.00294375
1.50035	-0.186808		1.47615	-0.205499		7.32008	-0.0013702					7.31802	-0.00295942
1.5012	-0.18699		1.47698	-0.205749		7.32417	-0.00138567					7.32212	-0.00297515
1.50205	-0.186912		1.47781	-0.205936		7.32827	-0.00140106					7.32621	-0.00299094
1.50289	-0.187492		1.47864	-0.206194		7.33236	-0.00141639					7.33031	-0.00300676
1.50374	-0.187787		1.47947	-0.206081		7.33646	-0.00143165					7.3344	-0.00302262
1.50458	-0.188224		1.4803	-0.205976		7.34055	-0.00144684					7.3385	-0.00303849
1.50543	-0.188527		1.48114	-0.205976		7.34465	-0.00146196					7.34259	-0.00305437
1.50627	-0.188319		1.48197	-0.205658		7.34874	-0.00147701					7.34669	-0.00307026
1.50712	-0.188203		1.4828	-0.205549		7.35284	-0.001492					7.35078	-0.00308613
1.50796	-0.188474		1.48363	-0.205898		7.35693	-0.00150691					7.35488	-0.00310199
1.50881	-0.188658		1.48446	-0.205995		7.36103	-0.00152175					7.35897	-0.00311782
1.50965	-0.18909		1.4853	-0.205903		7.36512	-0.00153652					7.36307	-0.00313363
1.5105	-0.189582		1.48613	-0.206116		7.36922	-0.00155121					7.36716	-0.0031494
1.51134	-0.189711		1.48696	-0.20633		7.37331	-0.00156583					7.37126	-0.00316513
1.51219	-0.189737		1.48779	-0.206249		7.37741	-0.00158037					7.37535	-0.00318082
1.51304	-0.189484		1.48862	-0.206215		7.3815	-0.00159482					7.37945	-0.00319646
1.51388	-0.188615		1.48945	-0.206563		7.3856	-0.00160919					7.38354	-0.00321205
1.51473	-0.188167		1.49029	-0.206929		7.38969	-0.00162347					7.38764	-0.00322759
1.51557	-0.188076		1.49112	-0.207236		7.39379	-0.00163766					7.39173	-0.00324308
1.51642	-0.188192		1.49195	-0.207211		7.39788	-0.00165175					7.39583	-0.00325852
1.51726	-0.188147		1.49278	-0.207073		7.40197	-0.00166575					7.39992	-0.00327392
1.51811	-0.188041		1.49361	-0.20699		7.40607	-0.00167964					7.40402	-0.00328926
1.51896	-0.188139		1.49445	-0.206424		7.41016	-0.00169343					7.40811	-0.00330456
1.5198	-0.188095		1.49528	-0.205794		7.41426	-0.00170712					7.41221	-0.00331981
1.52065	-0.187996		1.49611	-0.205717		7.41835	-0.00172069					7.4163	-0.00333502
1.52149	-0.188222		1.49694	-0.206138		7.42245	-0.00173415					7.4204	-0.0033502
1.52234	-0.188291		1.49777	-0.206387		7.42654	-0.00174749					7.42449	-0.00336534
1.52318	-0.188752		1.49861	-0.206519		7.43064	-0.00176072					7.42859	-0.00338045
1.52403	-0.189298		1.49944	-0.20683		7.43473	-0.00177382					7.43268	-0.00339553
1.52487	-0.189892		1.50027	-0.207542		7.43883	-0.0017868					7.43678	-0.00341059
1.52572	-0.190057		1.5011	-0.208331		7.44292	-0.00179966					7.44087	-0.00342562
1.52656	-0.190337		1.50193	-0.208707		7.44702	-0.00181238					7.44497	-0.00344063
1.52741	-0.190884		1.50277	-0.208211		7.45111	-0.00182498					7.44906	-0.00345563
1.52825	-0.191085		1.5036	-0.207592		7.45521	-0.00183745					7.45316	-0.00347061
1.5291	-0.190603		1.50443	-0.207899		7.4593	-0.00184978					7.45725	-0.00348558
1.52995	-0.191307		1.50526	-0.208464		7.4634	-0.00186199					7.46135	-0.00350054
1.53079	-0.191285		1.50609	-0.208796		7.46749	-0.00187406					7.46544	-0.00351549
1.53164	-0.190977		1.50693	-0.209169		7.47159	-0.00188599					7.46954	-0.00353042
1.53248	-0.191336		1.50776	-0.209571		7.47568	-0.0018978					7.47363	-0.00354534
1.53333	-0.191615		1.50859	-0.210033		7.47978	-0.00190947					7.47773	-0.00356025
1.53417	-0.191016		1.50942	-0.210448		7.48387	-0.00192102					7.48182	-0.00357515
1.53502	-0.191451		1.51025	-0.210669		7.48797	-0.00193244					7.48592	-0.00359002
1.53587	-0.190868		1.51109	-0.210823		7.49206	-0.00194373					7.49001	-0.00360488
1.53671	-0.190719		1.51192	-0.211188		7.49616	-0.0019549					7.4941	-0.00361972
1.53756	-0.190148		1.51275	-0.211583		7.50025	-0.00196595					7.4982	-0.00363452
1.5384	-0.19072		1.51358	-0.2111		7.50435	-0.00197688					7.50229	-0.0036493
1.53925	-0.190687		1.51441	-0.210615		7.50844	-0.0019877					7.50639	-0.00366403
1.54009	-0.190313		1.51524	-0.210903		7.51254	-0.00199842					7.51048	-0.00367872
1.54094	-0.190459		1.51608	-0.210314		7.51663	-0.00200902					7.51458	-0.00369336
1.54178	-0.191056		1.51691	-0.210525		7.52073	-0.00201953					7.51867	-0.00370794
1.54263	-0.191458		1.51774	-0.210682		7.52482	-0.00202994					7.52277	-0.00372246
1.54347	-0.192303		1.51857	-0.210831		7.52892	-0.00204026					7.52686	-0.00373691
1.54432	-0.19203		1.5194	-0.211524		7.53301	-0.0020505					7.53096	-0.00375128
1.54516	-0.191774		1.52024	-0.211866		7.53711	-0.00206066					7.53505	-0.00376558
1.54601	-0.191514		1.52107	-0.211832		7.5412	-0.00207074					7.53915	-0.00377978
1.54686	-0.190857		1.5219	-0.211912		7.5453	-0.00208075					7.54324	-0.00379388
1.5477	-0.190678		1.52273	-0.212107		7.54939	-0.00209069					7.54734	-0.00380788
1.54855	-0.190457		1.52356	-0.212348		7.55349	-0.00210057					7.55143	-0.00382177
1.54939	-0.190388		1.5244	-0.212933		7.55758	-0.0021104					7.55553	-0.00383554
1.55024	-0.19072		1.52523	-0.212967		7.56168	-0.00212018					7.55962	-0.00384919
1.55108	-0.190217		1.52606	-0.212784		7.56577	-0.0021299					7.56372	-0.00386271
1.55193	-0.189657		1.52689	-0.21267		7.56987	-0.00213958					7.56781	-0.00387609
1.55278	-0.189436		1.52772	-0.212613		7.57396	-0.00214922					7.57191	-0.00388934
1.55362	-0.189514		1.52856	-0.212445		7.57806	-0.00215882					7.576	-0.00390244
1.55447	-0.189073		1.52939	-0.212481		7.58215	-0.00216838					7.5801	-0.0039154
1.55531	-0.189199		1.53022	-0.212606		7.58625	-0.00217791					7.58419	-0.0039282
1.55616	-0.189517		1.53105	-0.212808		7.59034	-0.00218741					7.58829	-0.00394085
1.557	-0.189128		1.53188	-0.21284		7.59443	-0.00219687					7.59238	-0.00395334
1.55785	-0.189227		1.53272	-0.212587		7.59853	-0.00220631					7.59648	-0.00396568
1.55869	-0.189609		1.53355	-0.212272		7.60262	-0.00221572					7.60057	-0.00397785
1.55954	-0.190006		1.53438	-0.212561		7.60672	-0.0022251					7.60467	-0.00398986
1.56038	-0.189663		1.53521	-0.212846		7.61081	-0.00223445					7.60876	-0.0040017
1.56123	-0.189619		1.53604	-0.21297		7.61491	-0.00224377					7.61286	-0.00401338
1.56208	-0.18987		1.53687	-0.213185		7.619	-0.00225307					7.61695	-0.00402489
1.56292	-0.190409		1.53771	-0.213088		7.6231	-0.00226233					7.62105	-0.00403624
1.56377	-0.190815		1.53854	-0.212614		7.62719	-0.00227157					7.62514	-0.00404742
1.56461	-0.190663		1.53937	-0.212577		7.63129	-0.00228077					7.62924	-0.00405843
1.56546	-0.190193		1.5402	-0.212246		7.63538	-0.00228994					7.63333	-0.00406929
1.5663	-0.189766		1.54103	-0.212305		7.63948	-0.00229908					7.63743	-0.00407998
1.56715	-0.189726		1.54187	-0.211963		7.64357	-0.00230818					7.64152	-0.00409051
1.56799	-0.189605		1.5427	-0.211635		7.64767	-0.00231724					7.64562	-0.00410087
1.56884	-0.189666		1.54353	-0.211354		7.65176	-0.00232627					7.64971	-0.00411108
1.56968	-0.190033		1.54436	-0.211842		7.65586	-0.00233525					7.65381	-0.00412113
1.57053	-0.190328		1.54519	-0.212749		7.65995	-0.00234418					7.6579	-0.00413102
1.57138	-0.190025		1.54603	-0.212853		7.66405	-0.00235307					7.662	-0.00414075
1.57222	-0.189553		1.54686	-0.21227		7.66814	-0.00236192					7.66609	-0.00415033
1.57307	-0.189378		1.54769	-0.21234		7.67224	-0.00237071					7.67019	-0.00415975
1.57391	-0.189084		1.54852	-0.212672		7.67633	-0.00237944					7.67428	-0.00416902
1.57476	-0.189129		1.54935	-0.21266		7.68043	-0.00238812					7.67838	-0.00417813
1.5756	-0.189073		1.55018	-0.212362		7.68452	-0.00239674					7.68247	-0.00418709
1.57645	-0.188769		1.55102	-0.212234		7.68862	-0.0024053					7.68656	-0.0041959
1.57729	-0.188679		1.55185	-0.212531		7.69271	-0.0024138					7.69066	-0.00420456
1.57814	-0.18856		1.55268	-0.212788		7.69681	-0.00242223					7.69475	-0.00421307
1.57899	-0.188508		1.55351	-0.213124		7.7009	-0.00243059					7.69885	-0.00422143
1.57983	-0.188409		1.55435	-0.213287		7.705	-0.00243888					7.70294	-0.00422964
1.58068	-0.188679		1.55518	-0.214121		7.70909	-0.00244709					7.70704	-0.00423771
1.58152	-0.188754		1.55601	-0.214484		7.71319	-0.00245523					7.71113	-0.00424563
1.58237	-0.188403		1.55684	-0.214812		7.71728	-0.0024633					7.71523	-0.00425341
1.58321	-0.18802		1.55767	-0.215013		7.72138	-0.00247128					7.71932	-0.00426105
1.58406	-0.187877		1.55851	-0.214884		7.72547	-0.00247918					7.72342	-0.00426855
1.5849	-0.186966		1.55934	-0.215143		7.72957	-0.00248699					7.72751	-0.00427593
1.58575	-0.186765		1.56017	-0.215111		7.73366	-0.00249472					7.73161	-0.00428318
1.58659	-0.18621		1.561	-0.214718		7.73776	-0.00250236					7.7357	-0.0042903
1.58744	-0.185996		1.56183	-0.214568		7.74185	-0.00250991					7.7398	-0.0042973
1.58829	-0.186958		1.56266	-0.214493		7.74595	-0.00251737					7.74389	-0.00430419
1.58913	-0.186841		1.5635	-0.214537		7.75004	-0.00252472					7.74799	-0.00431098
1.58998	-0.187304		1.56433	-0.214886		7.75414	-0.00253198					7.75208	-0.00431767
1.59082	-0.187301		1.56516	-0.214998		7.75823	-0.00253913					7.75618	-0.00432426
1.59167	-0.186456		1.56599	-0.214849		7.76233	-0.00254618					7.76027	-0.00433078
1.59251	-0.186518		1.56682	-0.214712		7.76642	-0.00255311					7.76437	-0.00433722
1.59336	-0.186666		1.56766	-0.214969		7.77052	-0.00255993					7.76846	-0.00434359
1.59421	-0.186779		1.56849	-0.215456		7.77461	-0.00256664					7.77256	-0.00434991
1.59505	-0.18621		1.56932	-0.215829		7.7787	-0.00257322					7.77665	-0.00435618
1.5959	-0.186253		1.57015	-0.21661		7.7828	-0.00257967					7.78075	-0.00436242
1.59674	-0.187004		1.57098	-0.216927		7.78689	-0.002586					7.78484	-0.00436862
1.59759	-0.18676		1.57181	-0.217783		7.79099	-0.00259219					7.78894	-0.00437481
1.59843	-0.187106		1.57265	-0.217436		7.79508	-0.00259825					7.79303	-0.00438098
1.59928	-0.187377		1.57348	-0.217349		7.79918	-0.00260417					7.79713	-0.00438715
1.60012	-0.187232		1.57431	-0.217042		7.80327	-0.00260994					7.80122	-0.00439333
1.60097	-0.186846		1.57514	-0.217157		7.80737	-0.00261557					7.80532	-0.00439952
1.60181	-0.187473		1.57597	-0.217434		7.81146	-0.00262106					7.80941	-0.00440573
1.60266	-0.187946		1.57681	-0.217386		7.81556	-0.00262639					7.81351	-0.00441196
1.6035	-0.187716		1.57764	-0.217689		7.81965	-0.00263157					7.8176	-0.00441822
1.60435	-0.18686		1.57847	-0.218503		7.82375	-0.0026366					7.8217	-0.00442452
1.6052	-0.186228		1.5793	-0.218226		7.82784	-0.00264148					7.82579	-0.00443085
1.60604	-0.186289		1.58013	-0.218987		7.83194	-0.00264621					7.82989	-0.00443722
1.60689	-0.186209		1.58097	-0.219343		7.83603	-0.00265079					7.83398	-0.00444363
1.60773	-0.186415		1.5818	-0.219793		7.84013	-0.00265521					7.83808	-0.00445008
1.60858	-0.185915		1.58263	-0.219505		7.84422	-0.0026595					7.84217	-0.00445656
1.60942	-0.185809		1.58346	-0.219269		7.84832	-0.00266364					7.84627	-0.00446308
1.61027	-0.185694		1.58429	-0.21947		7.85241	-0.00266764					7.85036	-0.00446963
1.61112	-0.185416		1.58513	-0.219113		7.85651	-0.00267151					7.85446	-0.00447619
1.61196	-0.185338		1.58596	-0.219575		7.8606	-0.00267525					7.85855	-0.00448278
1.61281	-0.185556		1.58679	-0.219484		7.8647	-0.00267887					7.86265	-0.00448938
1.61365	-0.185555		1.58762	-0.219151		7.86879	-0.00268237					7.86674	-0.00449598
1.6145	-0.18552		1.58845	-0.219291		7.87289	-0.00268575					7.87083	-0.00450258
1.61534	-0.185499		1.58929	-0.219811		7.87698	-0.00268904					7.87493	-0.00450916
1.61619	-0.185587		1.59012	-0.219557		7.88108	-0.00269223					7.87902	-0.00451571
1.61703	-0.18616		1.59095	-0.219829		7.88517	-0.00269533					7.88312	-0.00452223
1.61788	-0.186902		1.59178	-0.220115		7.88927	-0.00269836					7.88721	-0.0045287
1.61872	-0.187741		1.59261	-0.21993		7.89336	-0.0027013					7.89131	-0.00453511
1.61957	-0.188333		1.59345	-0.219377		7.89746	-0.00270418					7.8954	-0.00454145
1.62041	-0.188989		1.59428	-0.219051		7.90155	-0.00270701					7.8995	-0.00454771
1.62126	-0.189721		1.59511	-0.219022		7.90565	-0.00270977					7.90359	-0.00455388
1.62211	-0.189803		1.59594	-0.219037		7.90974	-0.00271249					7.90769	-0.00455995
1.62295	-0.189838		1.59677	-0.218929		7.91384	-0.00271517					7.91178	-0.00456591
1.6238	-0.190014		1.5976	-0.218854		7.91793	-0.00271782					7.91588	-0.00457174
1.62464	-0.190275		1.59844	-0.218752		7.92203	-0.00272044					7.91997	-0.00457745
1.62549	-0.190424		1.59927	-0.218583		7.92612	-0.00272303					7.92407	-0.00458302
1.62633	-0.190609		1.6001	-0.218541		7.93022	-0.00272561					7.92816	-0.00458844
1.62718	-0.190874		1.60093	-0.218362		7.93431	-0.00272817					7.93226	-0.00459371
1.62803	-0.190852		1.60176	-0.218314		7.93841	-0.00273071					7.93635	-0.00459882
1.62887	-0.190902		1.6026	-0.218389		7.9425	-0.00273326					7.94045	-0.00460376
1.62972	-0.190779		1.60343	-0.218701		7.9466	-0.00273579					7.94454	-0.00460854
1.63056	-0.190873		1.60426	-0.218925		7.95069	-0.00273833					7.94864	-0.00461314
1.63141	-0.190892		1.60509	-0.219429		7.95479	-0.00274087					7.95273	-0.00461757
1.63225	-0.191139		1.60592	-0.21948		7.95888	-0.00274341					7.95683	-0.00462181
1.6331	-0.191565		1.60676	-0.219649		7.96298	-0.00274596					7.96092	-0.00462588
1.63394	-0.191818		1.60759	-0.219554		7.96707	-0.00274851					7.96502	-0.00462977
1.63479	-0.191851		1.60842	-0.219794		7.97116	-0.00275108					7.96911	-0.00463348
1.63563	-0.19212		1.60925	-0.219563		7.97526	-0.00275366					7.97321	-0.00463701
1.63648	-0.192361		1.61008	-0.219415		7.97935	-0.00275625					7.9773	-0.00464035
1.63732	-0.192484		1.61092	-0.219487		7.98345	-0.00275886					7.9814	-0.00464351
1.63817	-0.192072		1.61175	-0.218983		7.98754	-0.00276149					7.98549	-0.00464649
1.63902	-0.192259		1.61258	-0.219289		7.99164	-0.00276413					7.98959	-0.00464929
1.63986	-0.19241		1.61341	-0.218607		7.99573	-0.0027668					7.99368	-0.00465191
1.64071	-0.192611		1.61424	-0.218833		7.99983	-0.00276949					7.99778	-0.00465435
1.64155	-0.193091		1.61508	-0.2189		8.00392	-0.0027722					8.00187	-0.00465661
1.6424	-0.193311		1.61591	-0.219201		8.00802	-0.00277493					8.00597	-0.00465869
1.64324	-0.193179		1.61674	-0.219046		8.01211	-0.00277768					8.01006	-0.00466059
1.64409	-0.193307		1.61757	-0.218646		8.01621	-0.00278046					8.01416	-0.00466231
1.64494	-0.193991		1.6184	-0.218402		8.0203	-0.00278326					8.01825	-0.00466384
1.64578	-0.194035		1.61923	-0.218602		8.0244	-0.00278609					8.02235	-0.00466518
1.64663	-0.194467		1.62007	-0.218097		8.02849	-0.00278894					8.02644	-0.00466633
1.64747	-0.194597		1.6209	-0.218378		8.03259	-0.00279181					8.03054	-0.00466729
1.64832	-0.194359		1.62173	-0.21882		8.03668	-0.0027947					8.03463	-0.00466805
1.64916	-0.194122		1.62256	-0.218337		8.04078	-0.00279762					8.03873	-0.0046686
1.65001	-0.194537		1.62339	-0.217942		8.04487	-0.00280056					8.04282	-0.00466894
1.65085	-0.19547		1.62423	-0.21789		8.04897	-0.00280351					8.04692	-0.00466907
1.6517	-0.195303		1.62506	-0.217638		8.05306	-0.00280649					8.05101	-0.00466897
1.65254	-0.19533		1.62589	-0.217508		8.05716	-0.00280948					8.05511	-0.00466864
1.65339	-0.194885		1.62672	-0.217861		8.06125	-0.00281249					8.0592	-0.00466806
1.65423	-0.194746		1.62755	-0.217433		8.06535	-0.00281552					8.06329	-0.00466724
1.65508	-0.19504		1.62839	-0.217215		8.06944	-0.00281857					8.06739	-0.00466615
1.65593	-0.195549		1.62922	-0.217848		8.07354	-0.00282163					8.07148	-0.00466478
1.65677	-0.19588		1.63005	-0.21805		8.07763	-0.0028247					8.07558	-0.00466314
1.65762	-0.19592		1.63088	-0.21779		8.08173	-0.0028278					8.07967	-0.00466119
1.65846	-0.195072		1.63171	-0.217814		8.08582	-0.00283091					8.08377	-0.00465894
1.65931	-0.195308		1.63254	-0.21815		8.08992	-0.00283405					8.08786	-0.00465637
1.66015	-0.194712		1.63338	-0.218776		8.09401	-0.0028372					8.09196	-0.00465346
1.661	-0.194202		1.63421	-0.219199		8.09811	-0.00284038					8.09605	-0.0046502
1.66185	-0.1941		1.63504	-0.219392		8.1022	-0.00284358					8.10015	-0.00464658
1.66269	-0.192614		1.63587	-0.219986		8.1063	-0.00284681					8.10424	-0.00464258
1.66354	-0.191907		1.63671	-0.219868		8.11039	-0.00285007					8.10834	-0.00463819
1.66438	-0.191783		1.63754	-0.220523		8.11449	-0.00285336					8.11243	-0.0046334
1.66523	-0.191497		1.63837	-0.220261		8.11858	-0.00285668					8.11653	-0.00462819
1.66607	-0.191407		1.6392	-0.22051		8.12268	-0.00286004					8.12062	-0.00462255
1.66692	-0.190718		1.64003	-0.220513		8.12677	-0.00286345					8.12472	-0.00461646
1.66776	-0.191105		1.64086	-0.221292		8.13087	-0.00286689					8.12881	-0.00460992
1.66861	-0.191176		1.6417	-0.221616		8.13496	-0.00287038					8.13291	-0.00460291
1.66945	-0.191538		1.64253	-0.221401		8.13906	-0.00287392					8.137	-0.00459543
1.6703	-0.192096		1.64336	-0.221615		8.14315	-0.00287751					8.1411	-0.00458745
1.67115	-0.192352		1.64419	-0.221783		8.14725	-0.00288114					8.14519	-0.00457898
1.67199	-0.19253		1.64502	-0.2214		8.15134	-0.00288483					8.14929	-0.00457
1.67284	-0.192045		1.64586	-0.221368		8.15544	-0.00288857					8.15338	-0.0045605
1.67368	-0.191869		1.64669	-0.22106		8.15953	-0.00289236					8.15748	-0.00455048
1.67453	-0.191531		1.64752	-0.221792		8.16362	-0.0028962					8.16157	-0.00453994
1.67537	-0.191533		1.64835	-0.221638		8.16772	-0.00290008					8.16567	-0.00452886
1.67622	-0.191955		1.64918	-0.221641		8.17181	-0.00290401					8.16976	-0.00451726
1.67706	-0.192122		1.65002	-0.22179		8.17591	-0.00290799					8.17386	-0.00450512
1.67791	-0.19151		1.65085	-0.221849		8.18	-0.00291201					8.17795	-0.00449245
1.67875	-0.191897		1.65168	-0.221465		8.1841	-0.00291606					8.18205	-0.00447925
1.6796	-0.192051		1.65251	-0.221515		8.18819	-0.00292015					8.18614	-0.00446552
1.68045	-0.191625		1.65334	-0.221826		8.19229	-0.00292427					8.19024	-0.00445128
1.68129	-0.191195		1.65417	-0.220822		8.19638	-0.0029284					8.19433	-0.00443651
[truncated: 20,994 more rows]

## Sheet: Fig. 2c
TH-DNAJC12 (main)
[DNAJC12] (μM)	Binding Response (RU)
4	2.0941	2.0167	2.0242
2	1.9395	1.937	1.9272
1	1.7363	1.7038	1.7294
0.5	1.4951	1.5027	1.4973
0.1	0.8227	0.8537	0.8681
0.01	0.3431	0.3034	0.3363
TH-DNAJC12(1-107) (inset)
[DNAJC12] (μM)	Binding Response (RU)
4	0.143
2	0.0946
1	0.0578
0.5	0.032
0.1	0.0064
0.01	-0.0021
TH-DNAJC12(108-198) (inset)
[DNAJC12] (μM)	Binding Response (RU)
4	1.0292	0.9305	1.0065
2	1.0357	0.9586	1.0402
1	1.0166	0.9461	1.0187
0.5	0.9931	0.9409	0.9905
0.1	0.7314	0.8456	0.7723
0.01	0.1159	0.1446	0.1044

## Sheet: Fig. 2d
TH-DNAJC12(1-174) (main)
[DNAJC12] (μM)	Binding Response (RU)
4	0.1321
2	0.0788
1	0.0443
0.5	0.0253
0.1	0.0037
0.01	-0.0032
TH-DNAJC12(176-198) (inset)
[DNAJC12] (μM)	Binding Response (RU)
4	0.4937	0.4778	0.5235
2	0.475	0.4445	0.4756
1	0.4354	0.3975	0.4412
0.5	0.3857	0.3617	0.3928
0.1	0.2137	0.1955	0.2264
0.01	0.0321	-0.0063	0.0232
TH-DNAJC12(191-198) (inset)
[DNAJC12] (μM)	Binding Response (RU)
4	-0.0123
2	-0.0086
1	-0.0347
0.5	-0.016
0.1	-0.0057
0.01	-0.0066

## Sheet: Fig. 3a
Temperature (°C)	TH (Mean Residue Molar Ellipticity)				Temperature (°C)	TH:DNAJC12 (Mean Residue Molar Ellipticity)
22	-8424.6	-9082.67	-9606.73		22	-8041.04	-8589.84	-9983.63
24	-8577.38	-9331.75	-9881.02		24	-8235.09	-8325.03	-9793.41
26	-7946.71	-9526.26	-9718.74		26	-7619.63	-8661.31	-9661.39
28	-8135.68	-8663.96	-8772.34		28	-7297.31	-8528.69	-9690.78
30	-8718.01	-9156.23	-8919.69		30	-7553.67	-8653.25	-9699.53
32	-8125.66	-8328	-8357.01		32	-7631.43	-8427.95	-9538.78
34	-8266.52	-8352.28	-8703.38		34	-7277.65	-8190.72	-9486.83
36	-7821.52	-8402.38	-8730.38		36	-7523	-8232.31	-8993.58
38	-7560.42	-8305.72	-8427.37		38	-7041.73	-7895.52	-9222.11
40	-7429.1	-8078.56	-8268.93		40	-7414.09	-7934.45	-9293.97
42	-7013.45	-7879.93	-8143.65		42	-7093.53	-7670.6	-9007.55
44	-6870.46	-7376.94	-8494.65		44	-7044.97	-7722.41	-8719.83
46	-6348.72	-7529.83	-8085.08		46	-6884.74	-7319.9	-8307.17
48	-5633.66	-6703.34	-6888.82		48	-6389.51	-7044.14	-8131.7
50	-4792.37	-5567.25	-6014.7		50	-6157.52	-6887.4	-7758.18
52	-2987.82	-4406.03	-4348.06		52	-5002.81	-6009.29	-6487.6
54	-1008.48	-2362.4	-2404.8		54	-3751.33	-4407.48	-5331.23
56	-101.318	-1622.4	-1823.06		56	-2529.17	-3576.25	-3790.3
58	269.004	-701.425	-1488.15		58	-1607.89	-2815.86	-3327.27
60	1108.04	-705.705	-1491.53		60	-930.231	-2621.9	-2190.34
62	676.706	-948.609	-1240.84		62	-1390.88	-2092.98	-2146.4
64	1324.59	-358.782	-1629.32		64	-601.271	-1962.75	-2708.64
66	870.101	-122.596	-1286.07		66	-693.073	-1978.3	-2191.98
68	931.729	-378.244	-909.838		68	-486.909	-1265.37	-2104.42
70	1758	-316.085	-419.096		70	-294.3	-1115.03	-1787.65
72	1801.68	-153.103	-798.925		72	284.47	-1212.73	-1798.76
74	1919.6	21.9965	-998.379		74	-390.585	-1247.84	-2064.45

## Sheet: Fig. 3b
DSF - Representative thermograms (Fluoresence) top panel						DSF - Representative thermograms (Derivative) bottom panel						Melting temperatures (°C)
Temperature (°C)	TH+DA	TH	TH:DNAJC12+DA	TH:DNAJC12		Temperature (°C)	TH+DA	TH	TH:DNAJC12+DA	TH:DNAJC12		TH+DA	53.48	53.34	53.48
20.47	4.02	4.39	5.86	7.68		20.47	-0.0208246	-0.0227755	-0.0303041	-0.0209788		TH	51.78	51.73	51.78
20.95	3.97	4.34	5.77	7.61		20.95	-0.0200542	-0.0206179	-0.0319004	-0.0251959		TH:DNAJC12+DA	53.97	54.11	53.97
21.41	3.93	4.3	5.72	7.53		21.41	-0.0192359	-0.0186024	-0.0331742	-0.0288095		TH:DNAJC12	53.48	53.24	53.48
21.95	3.87	4.26	5.64	7.47		21.95	-0.0183696	-0.016729	-0.0341253	-0.0318198
22.39	3.85	4.23	5.54	7.39		22.39	-0.0174553	-0.0149976	-0.0347539	-0.0342267
22.84	3.8	4.21	5.48	7.32		22.84	-0.016493	-0.0134083	-0.0350598	-0.0360302
23.4	3.76	4.18	5.4	7.24		23.4	-0.0154827	-0.011961	-0.0350432	-0.0372302
23.84	3.75	4.17	5.35	7.17		23.84	-0.0144244	-0.0106559	-0.034704	-0.037827
24.33	3.73	4.14	5.27	7.09		24.33	-0.0126393	-0.0096879	-0.0327126	-0.0361542
24.8	3.71	4.13	5.22	7.03		24.8	-0.010176	-0.0091077	-0.0310725	-0.0337243
25.28	3.69	4.1	5.17	6.97		25.28	-0.0099372	-0.0076854	-0.0290364	-0.0316569
25.73	3.65	4.09	5.1	6.9		25.73	-0.0096984	-0.0065794	-0.0278006	-0.0312254
26.31	3.64	4.07	5.05	6.85		26.31	-0.0077671	-0.0060578	-0.0268664	-0.0292899
26.84	3.62	4.06	4.99	6.79		26.84	-0.0080038	-0.0058065	-0.0261814	-0.02823
27.33	3.61	4.05	4.94	6.73		27.33	-0.0083578	-0.0049749	-0.0246732	-0.0266485
27.7	3.59	4.04	4.88	6.68		27.7	-0.0073104	-0.003894	-0.02354	-0.0249476
28.26	3.59	4.04	4.85	6.63		28.26	-0.0066485	-0.0038165	-0.0225744	-0.0241349
28.74	3.56	4.04	4.8	6.6		28.74	-0.0060285	-0.0034059	-0.0220151	-0.0239841
29.21	3.56	4.01	4.75	6.54		29.21	-0.0062924	-0.0031504	-0.0201382	-0.020331
29.72	3.55	4.03	4.72	6.49		29.72	-0.0056368	-0.0021722	-0.0179535	-0.0197759
30.14	3.52	4.01	4.67	6.47		30.14	-0.0047005	-0.0013825	-0.0166904	-0.0182111
30.65	3.52	4.01	4.65	6.41		30.65	-0.0044177	-0.0013888	-0.0163155	-0.0163888
31.15	3.53	4.01	4.62	6.38		31.15	-0.004137	-0.0004022	-0.0152828	-0.0155258
31.64	3.51	4.01	4.6	6.35		31.64	-0.0043758	0.00040218	-0.0135714	-0.0139506
32.12	3.5	4.02	4.55	6.32		32.12	-0.0026602	0.00097612	-0.0124319	-0.0119522
32.66	3.49	4.01	4.56	6.32		32.66	-0.0020402	0.00193129	-0.0115668	-0.0106242
33.13	3.5	4.02	4.53	6.29		33.13	-0.0010976	0.00246544	-0.0106598	-0.0095517
33.6	3.5	4.03	4.5	6.28		33.6	-0.0008316	0.00486385	-0.0090616	-0.0101969
34.1	3.49	4.04	4.47	6.27		34.1	-0.0001362	0.00415794	-0.008297	-0.007876
34.56	3.48	4.04	4.47	6.24		34.56	0.00014453	0.00498743	-0.007279	-0.0083808
35.01	3.49	4.05	4.45	6.23		35.01	0.00127147	0.00636154	-0.0061688	-0.0073481
35.5	3.5	4.07	4.44	6.22		35.5	0.00164013	0.00682447	-0.0048115	-0.0058672
36.04	3.51	4.08	4.42	6.19		36.04	0.0028341	0.00814202	-0.0048911	-0.0052283
36.52	3.51	4.11	4.43	6.19		36.52	0.00259531	0.00944072	-0.0023733	-0.0044302
37	3.51	4.13	4.44	6.17		37	0.00355467	0.0104734	-0.0007792	-0.0009007
37.51	3.53	4.12	4.41	6.18		37.51	0.00530373	0.0122266	-0.0003749	0.00084416
37.97	3.53	4.15	4.42	6.18		37.97	0.00532258	0.0143779	-0.0002639	0.0029514
38.47	3.54	4.2	4.43	6.19		38.47	0.00637202	0.015067	0.00099707	0.00518433
38.87	3.55	4.23	4.43	6.22		38.87	0.00703603	0.0174256	0.00212191	0.00722664
39.46	3.58	4.28	4.43	6.21		39.46	0.00916632	0.0195517	0.00307499	0.0108504
39.95	3.57	4.32	4.44	6.25		39.95	0.00996858	0.02208	0.00445119	0.0130122
40.42	3.61	4.35	4.46	6.3		40.42	0.0111563	0.0243779	0.00634688	0.0145957
40.89	3.63	4.41	4.45	6.32		40.89	0.0122371	0.0271408	0.00804776	0.0180771
41.41	3.65	4.47	4.47	6.34		41.41	0.0135023	0.0287201	0.00995811	0.020331
41.87	3.69	4.52	4.51	6.39		41.87	0.014579	0.0320465	0.0116674	0.0225199
42.37	3.73	4.59	4.54	6.44		42.37	0.0160788	0.0361982	0.0136007	0.0244114
42.86	3.77	4.67	4.55	6.49		42.86	0.017832	0.0386091	0.0153582	0.0275911
43.35	3.79	4.76	4.6	6.55		43.35	0.0202995	0.0421701	0.0172539	0.0294009
43.88	3.84	4.84	4.63	6.62		43.88	0.0217009	0.045023	0.0195769	0.0319292
44.35	3.88	4.94	4.67	6.7		44.35	0.0245161	0.0504294	0.0232007	0.0357059
44.83	3.94	5.04	4.73	6.74		44.83	0.0266653	0.0536259	0.0246481	0.03916
45.29	3.99	5.16	4.76	6.83		45.29	0.028915	0.0590553	0.0260536	0.041659
45.8	4.05	5.26	4.82	6.92		45.8	0.032212	0.0641977	0.0283033	0.0443674
46.3	4.13	5.41	4.88	7.02		46.3	0.035907	0.0690406	0.0311688	0.0479619
46.79	4.2	5.55	4.95	7.12		46.79	0.0406577	0.0760557	0.0334018	0.0526267
47.24	4.29	5.69	5.03	7.21		47.24	0.0443695	0.08208	0.0362421	0.0572832
47.72	4.37	5.88	5.12	7.34		47.72	0.0487076	0.0885672	0.0405069	0.0632216
48.2	4.45	6.03	5.18	7.47		48.2	0.0542983	0.0942983	0.0438542	0.0688416
48.67	4.58	6.25	5.27	7.62		48.67	0.0603016	0.101338	0.0486364	0.075907
49.18	4.71	6.46	5.36	7.76		49.18	0.0653812	0.107218	0.052899	0.0836489
49.69	4.86	6.67	5.48	7.95		49.69	0.0722623	0.113553	0.0588814	0.0918203
50.15	5.01	6.9	5.6	8.14		50.15	0.0799246	0.11886	0.0645685	0.10001
50.65	5.17	7.15	5.72	8.34		50.65	0.087013	0.121274	0.0710201	0.107637
51.14	5.35	7.38	5.89	8.58		51.14	0.0949749	0.124671	0.0778718	0.114642
51.62	5.53	7.64	6.02	8.8		51.62	0.101644	0.125635	0.0851257	0.122834
52.11	5.73	7.91	6.22	9.05		52.11	0.107078	0.124858	0.0911688	0.128331
52.59	5.96	8.14	6.41	9.32		52.59	0.112118	0.121033	0.095995	0.132757
53.09	6.2	8.4	6.62	9.59		53.09	0.114518	0.115331	0.101098	0.13416
53.56	6.43	8.59	6.8	9.84		53.56	0.117514	0.10629	0.104036	0.136056
54.04	6.66	8.82	7.03	10.13		54.04	0.115511	0.0954106	0.107384	0.134166
54.57	6.91	9.02	7.24	10.39		54.57	0.112576	0.0833641	0.107997	0.13115
55.03	7.13	9.18	7.45	10.67		55.03	0.104893	0.0669124	0.108475	0.124883
55.49	7.33	9.29	7.66	10.9		55.49	0.0967051	0.0523481	0.104663	0.11615
56.01	7.52	9.36	7.88	11.11		56.01	0.0856116	0.0359803	0.101328	0.104803
56.49	7.68	9.44	8.08	11.33		56.49	0.0733201	0.0218789	0.0960117	0.0946628
56.98	7.83	9.46	8.26	11.55		56.98	0.0598073	0.00817344	0.08876	0.0806368
57.46	7.91	9.46	8.45	11.65		57.46	0.0479116	-0.0030603	0.0790134	0.0652409
57.97	8.01	9.43	8.6	11.76		57.97	0.0345748	-0.0108295	0.0687767	0.0494072
58.44	8.04	9.39	8.74	11.87		58.44	0.0249162	-0.0172518	0.0573942	0.0346984
58.95	8.1	9.35	8.82	11.93		58.95	0.0158421	-0.0202535	0.0448764	0.0222225
59.41	8.11	9.3	8.93	11.94		59.41	0.00756179	-0.0237893	0.0339652	0.00957687
59.91	8.08	9.27	8.97	11.95		59.91	0.00124843	-0.0234248	0.0210453	-0.0013699
60.4	8.11	9.22	8.97	11.92		60.4	-0.003716	-0.0222811	0.00948052	-0.0099141
60.9	8.11	9.18	8.97	11.9		60.9	-0.0077859	-0.021858	-5.237e-05	-0.0149707
61.36	8.07	9.13	9	11.85		61.36	-0.0102053	-0.0205467	-0.0099874	-0.0214495
61.84	8.07	9.11	8.96	11.82		61.84	-0.0124864	-0.0189904	-0.0163113	-0.0250503
62.34	8.04	9.06	8.91	11.77		62.34	-0.0150587	-0.0192166	-0.0218266	-0.0252974
62.85	7.99	9.02	8.87	11.72		62.85	-0.016018	-0.0191035	-0.0265103	-0.0269418
63.33	7.96	8.99	8.78	11.66		63.33	-0.0167972	-0.0186154	-0.0289673	-0.0276058
63.81	7.92	8.94	8.75	11.58		63.81	-0.0198659	-0.0185861	-0.029977	-0.0279933
64.29	7.88	8.91	8.68	11.56		64.29	-0.0202681	-0.0179158	-0.0313825	-0.0266925
64.8	7.85	8.86	8.59	11.47		64.8	-0.0209615	-0.0183138	-0.0325178	-0.0282593
65.25	7.8	8.84	8.56	11.44		65.25	-0.0224822	-0.0187935	-0.0319355	-0.0285756
65.76	7.77	8.8	8.49	11.4		65.76	-0.0218287	-0.0178823	-0.0318705	-0.028031
66.26	7.73	8.77	8.43	11.33		66.26	-0.0218014	-0.0186447	-0.0318328	-0.027455
66.73	7.68	8.73	8.38	11.25		66.73	-0.0220989	-0.0178718	-0.0309594	-0.0272078
67.23	7.61	8.7	8.3	11.23		67.23	-0.0224361	-0.017788	-0.0318768	-0.0275408
67.73	7.59	8.67	8.23	11.17		67.73	-0.0233515	-0.0174298	-0.0324194	-0.0275702
68.2	7.55	8.63	8.16	11.1		68.2	-0.0223419	-0.0169606	-0.0329996	-0.0271052
68.69	7.5	8.59	8.11	11.04		68.69	-0.0229367	-0.017943	-0.0334646	-0.0271994
69.16	7.46	8.56	8.06	11		69.16	-0.0226142	-0.0180708	-0.0321868	-0.0275827
69.66	7.4	8.5	7.98	10.94		69.66	-0.0220214	-0.0174424	-0.0329514	-0.027721
70.15	7.36	8.48	7.92	10.89		70.15	-0.0226749	-0.0182426	-0.0327985	-0.0272853
70.65	7.31	8.45	7.83	10.83		70.65	-0.0219941	-0.0178886	-0.032256	-0.0284039
71.14	7.27	8.42	7.78	10.78		71.14	-0.0224592	-0.0176142	-0.0326142	-0.0267051
71.62	7.25	8.38	7.71	10.72		71.62	-0.0216485	-0.0175848	-0.0323754	-0.0277775
72.11	7.17	8.33	7.67	10.67		72.11	-0.021527	-0.0180478	-0.0331106	-0.0280394
72.59	7.13	8.3	7.59	10.62		72.59	-0.021659	-0.018695	-0.032589	-0.0290783
73.07	7.1	8.28	7.53	10.55		73.07	-0.0208442	-0.0184876	-0.0319145	-0.0279263
73.58	7.03	8.22	7.45	10.49		73.58	-0.0215291	-0.0189904	-0.0317889	-0.0284374
74.04	7.03	8.19	7.39	10.43		74.04	-0.0208777	-0.0194156	-0.0317826	-0.0288207
74.56	6.98	8.16	7.33	10.37		74.56	-0.0212442	-0.0186301	-0.0318559	-0.0300649
75.02	6.93	8.12	7.26	10.32		75.02	-0.0215019	-0.0187851	-0.0317951	-0.0304315
75.54	6.9	8.08	7.18	10.24		75.54	-0.0202011	-0.0194407	-0.031328	-0.0311584
76.02	6.84	8.04	7.14	10.19		76.02	-0.0213909	-0.0199874	-0.0307185	-0.0313846
76.48	6.8	8	7.09	10.12		76.48	-0.0221135	-0.02093	-0.0304147	-0.031284
76.97	6.74	7.94	7.03	10.06		76.97	-0.0208148	-0.0200189	-0.0302514	-0.0320821
77.46	6.71	7.92	6.97	10.01		77.46	-0.0222916	-0.0194156	-0.0315626	-0.0330059
77.95	6.66	7.89	6.9	9.94		77.95	-0.02146	-0.0207939	-0.0311835	-0.0315333
78.44	6.65	7.83	6.82	9.86		78.44	-0.0212778	-0.0206871	-0.0314558	-0.0325744
78.94	6.59	7.76	6.76	9.82		78.94	-0.0213636	-0.0216024	-0.0328446	-0.0319543
79.43	6.54	7.73	6.71	9.75		79.43	-0.0203729	-0.0215228	-0.0333829	-0.03292
79.92	6.49	7.72	6.63	9.68		79.92	-0.0211709	-0.0223628	-0.0328069	-0.0331127
80.39	6.44	7.66	6.58	9.62		80.39	-0.0210704	-0.0221366	-0.0328886	-0.0333913
80.88	6.39	7.63	6.48	9.53		80.88	-0.0221114	-0.0233955	-0.0335819	-0.0333243
81.37	6.38	7.55	6.42	9.48		81.37	-0.0216653	-0.0238668	-0.0336741	-0.0337118
81.86	6.33	7.52	6.38	9.4		81.86	-0.0220486	-0.0233473	-0.0331085	-0.0343737
82.33	6.29	7.46	6.28	9.34		82.33	-0.0214537	-0.0230729	-0.0327964	-0.0356787
82.84	6.25	7.42	6.24	9.26		82.84	-0.0226917	-0.0236866	-0.0333243	-0.0347591
83.3	6.21	7.36	6.17	9.18		83.3	-0.0230059	-0.0247172	-0.0327796	-0.036726
83.81	6.14	7.33	6.11	9.12		83.81	-0.025023	-0.0245182	-0.0331357	-0.0362149
84.3	6.09	7.26	6.03	9.04		84.3	-0.0241852	-0.025377	-0.0335589	-0.0377859
84.78	6.05	7.23	5.98	9		84.78	-0.0248659	-0.0246858	-0.0353393	-0.038163
85.25	6.01	7.19	5.92	8.9		85.25	-0.0248324	-0.0269774	-0.034822	-0.0384332
85.75	5.96	7.13	5.83	8.81		85.75	-0.0244533	-0.0271554	-0.0350126	-0.0392983
86.26	5.89	7.05	5.74	8.73		86.26	-0.0246523	-0.0278509	-0.0359363	-0.0406033
86.74	5.84	7.01	5.68	8.65		86.74	-0.0248366	-0.0282635	-0.0355928	-0.0417051
87.22	5.79	6.96	5.62	8.56		87.22	-0.0239191	-0.0287641	-0.0360452	-0.0421638
87.7	5.76	6.9	5.53	8.46		87.7	-0.0244198	-0.0292836	-0.0348932	-0.0424005
88.19	5.7	6.83	5.47	8.41		88.19	-0.024889	-0.0292313	-0.0350021	-0.043163
88.68	5.66	6.77	5.41	8.32		88.68	-0.0247905	-0.0298115	-0.0345496	-0.0425576
89.17	5.63	6.73	5.33	8.23		89.17	-0.0242731	-0.0300628	-0.0331211	-0.0432405
89.66	5.56	6.65	5.28	8.15		89.66	-0.0243967	-0.0295078	-0.0332405	-0.0442438
90.17	5.51	6.61	5.2	8.06		90.17	-0.0256158	-0.0310201	-0.0334939	-0.0440888
90.64	5.46	6.54	5.12	7.98		90.64	-0.0251068	-0.0306535	-0.0328844	-0.0447675
91.13	5.4	6.49	5.09	7.89		91.13	-0.0259049	-0.0323083	-0.0316192	-0.0462421
91.61	5.35	6.41	5	7.78		91.61	-0.0256305	-0.0324508	-0.0329409	-0.0460976
92.09	5.3	6.34	4.94	7.69		92.09	-0.0251278	-0.03354	-0.0328257	-0.0464705
92.6	5.25	6.28	4.89	7.6		92.6	-0.0258169	-0.0341747	-0.0328613	-0.045995
93.07	5.2	6.2	4.8	7.5		93.07	-0.0255823	-0.0341789	-0.0320339	-0.046793
93.56	5.14	6.14	4.75	7.41		93.56	-0.0262945	-0.0338249	-0.0318873	-0.0474026
94.05	5.12	6.06	4.67	7.32		94.05	-0.0266234	-0.0341014	-0.0316297	-0.0481504
94.54	5.04	6.01	4.62	7.22		94.54	-0.0253226	-0.0339757	-0.0318601	-0.0482719
95.02	4.99	5.93	4.55	7.15		95.02	-0.0254273	-0.0347214	-0.0302618	-0.04947

## Sheet: Fig. 3c
TH					TH+DNAJC12
Time (min)	Z-average (d.nm)				Time (min)	Z-average (d.nm)
0	20.87	22.46	20.47		0	25.19	23.94	20.52
2	18.1	19.56	17.91		2	19.93	21.56	17.94
4	17.38	19.2	17.9		4	19.25	20.75	16.69
6	18.52	18.43	17.3		6	18.85	20.76	17.11
8	19.13	19.53	17.44		8	18.15	19.91	17.78
10	19.06	19.76	18.13		10	18.02	20.24	18.43
12	18.9	21.45	19.48		12	18.48	20.16	17.76
14	19.31	24.54	20.27		14	18.3	20.85	17.16
16	19.89	25.49	21.04		16	19.01	21.78	16.7
18	20.84	26.9	20.75		18	20.08	23.21	17.21
20	22.26	28.57	21.36		20	20.45	24.08	17.99
22	24.02	29.68	22.11		22	21.56	23.1	18.35
24	25.44	29.86	24.31		24	21.28	22.87	18.79
26	26.51	29.29	26.49		26	21.52	22.13	19.11
28	27.69	31.52	29.62		28	22.33	22.21	20.27
30	29.68	35.09	35.39		30	23.35	22.59	20.06
32	34.39	37.95	44.29		32	23.73	24.19	21.25
34	39.84	48.18	54.4		34	24.66	24.87	21.35
36	47.28	53.4	63.36		36	25.82	25.56	21.43
38	55.87	61.11	77.25		38	28.09	26.1	21.46
40	67.77	74.85	95.75		40	29.5	26.65	21.9
42	78.62	97.63	120.4		42	31.48	27.14	22.68
44	88.59	100.1	114		44	34.93	28.73	23.6
46	102.4	116.6	134.4		46	36.83	29.02	25.29
48	122.7	143.6	151.8		48	40.38	30.41	26.42
50	150	142	158.9		50	42.19	33.82	28.46
52	134.8	163.2	187.6		52	48.22	35.38	32.81
54	147.4	178.1	246.5		54	51	35.07	34.77
56	171.1	186.9	243.5		56	54.86	36.1	36.27
58	201.6	201.1	282.7		58	60.26	36.53	36.79
60	215.3	206.8	313.3		60	63.47	38.52	37.76
62	226.8	233.7	331.2		62	66.14	40.33	39.37
64	318.7	474.5	426.1		64	70.87	43.81	42.84
66	381.6	471.4	488.3		66	73.08	46.03	46.18
68	514.2	677.9	641.6		68	75.57	49.4	49.21
70	678.3	781.6	586.5		70	82.69	54.31	52.68
72	784.8	881.6	535		72	86.51	57.21	54.62
74	766.8	967.7	685.8		74	89.86	61.35	57.91
76	929.4	1095	897.7		76	91.99	63.82	62.19
78	1052	1150	831.6		78	97.96	65.56	65.49
80	1151	1123	1102		80	101.8	68.9	68.39
82	1167	1319	1279		82	104.9	71.86	72.71
84	1236	1397	1527		84	106.2	77.87	78.89
86	1346	1431	1658		86	118.2	81.23	82.75
88	1436	1609	1743		88	119	85.68	86.92
90	1597	1626	1792		90	126.2	95.01	91.15
92	1663	1648	1748		92	130.4	101.2	97.86
94	1735	1692	1625		94	130.5	105.1	101.4
96	1869	1718	1848		96	132.5	109.2	104.3
98	1945	1979	1770		98	103.4	113.7	107.2
100	2105	2227	1863		100	117.7	120.8	112.4

## Sheet: Fig. 3e
TH Activity Assay
[DNAJC12] nM	TH Activity (nmol/mgxmin)
0	1404.72	1559.53	1714.48	1257.82	1156.44	1434.16	1192.35	1099.36	1096.29
10-1	1396.81	1384.33	1110.46	1127.42	1167.09	1110.94	1117.6	1151.55	1048.57
100	1238.46	1182.4	1332.32	1196.83	1246.53	1219.19	1425.24	1136.58	1038.87
101	1259.19	1190.49	1282.54	1253.87	1062.21	1188.33	1240.73	1339.99	1471.69
102	1177.78	1244.59	1221.26	1074.15	1066.06	1045.59	1314.36	1360.33	1327.3
103	1178.15	1150.53	1108.22	1000.29	972.64	1014.28	1167	1214.14	1252.22

## Sheet: Fig. 3f
TH - inhibition assay with DA											IC50 (nM) Summary - Inset
[Dopamine] nM	Normalized TH Activity (%)										TH	TH:DNAJC12
0.1	95.905	97.8027	106.292	104.317	97.5132	98.1695	96.7902	101.37	101.84		291.3	297.2
78.125	74.436	85.4398	74.5884	90.0829	90.1806	86.5822	83.2666	83.5282	92.707		452.8	296.2
156.25	67.2797	66.5455	70.0477	70.5525	76.4671	74.6849	76.4925	71.8926	67.2099		346.2	474.7
312.5	52.5583	48.4774	48.2667	52.9539	64.6875	58.5018	58.8365	47.9737	54.9103
625	37.1936	39.9163	37.2027	46.3486	42.0157	42.622	43.5073	38.3317	41.2242
1250	24.6674	23.8208	25.5239	40.4195	26.1273	42.3074	28.4274	28.5671	29.5001
2500	16.6358	17.1977	16.9593	21.6833	20.2798	20.2096	21.3556	20.0238	17.7886
5000	14.1157	10.4208	8.78614	15.2274	10.5726	14.3853	13.171	13.8819	12.7088
25000	4.80173	5.3466	3.30332	4.63138	0	4.09339	3.9104	4.49696	4.87023
TH:DNAJC12 - inhibition assay with DA
[Dopamine] nM	Normalized TH Activity (%)
0.1	106.07	93.9302		95.9481	107.413	96.6385	103.01	91.7954	105.195
78.125	85.6098	73.9151	77.4185	89.6016	89.4852	77.1708	97.6497	85.9143	88.706
156.25	69.0112	60.9561	63.038	80.6457	73.6773	70.2457	82.5512	75.8638	70.9087
312.5	57.4698	41.9164	48.6943	47.9155	43.9214	54.0521	65.3837	65.3837	54.5546
625	40.8906	33.4778	26.4962	35.1076	36.878	32.5838	48.0568	40.8728	37.9852
1250	23.976	20.6725	22.3412	27.4231	21.1627	25.163	31.7113	27.0169	26.8572
2500	13.7249	14.8487	13.0437	17.5366	16.0847	15.2183	19.3525	21.556	19.097
5000	12.3967	9.19532	10.6938	12.3178	12.6191	10.8487	14.0833	14.0833	12.5504
25000	0	0	0	0	6.62976	0	5.17344	0	0

[truncated: 23 more sheets: Fig. 6b, Fig. 7a, Fig. 7b, Fig. 7c, Fig. 7d, Fig. 8b, Fig. 8c, Fig. 8d, Fig. 8e, Table 1, SFig. 4, SFig. 6a, SFig. 6b, SFig. 7a-p, SFig. 8a, SFig. 8b, SFig. 8c, SFig. 13a, SFig. 13b, SFig. 15a …]
